# Supplementary material for: Complex genetic variation in nearly complete human genomes
Source: Nature. 2025 Jul 23;644(8076):430–41. doi: 10.1038/s41586-025-09140-6 (PMC12350169; doi:10.1038/s41586-025-09140-6)
Supplement: Supplementary file 3 — Supplementary Tables 1–61. [file 41586_2025_9140_MOESM3_ESM.xlsx]

## Sheet: Table of Contents
Number	Table of Contents
1	Summary of the 65 diverse humans included in this study
2	Summary of PacBio HiFi, ONT and Strand-seq data used for the phased genome assembly process
3	Summary of Bionano Genomics data
4	Summary of Hi-C data accessions
5	Summary of Hi-C data statistics
6	Summary of Iso-Seq data acessions
7	Summary of RNA-seq data accessions
8	Summary of Verkko genome assembly length and contiguity statistics
9	Summary of Verkko and hifiasm genome assembly QV estimates
10	Summary of compleasm/BUSCO analysis of Verkko genome assemblies
11	Summary of closing status of previously reported HPRC gaps in Verkko genome assemblies
12	Summary of Inspector evaluation for Verkko genome assemblies using raw PacBio HiFi reads
13	Summary of Inspector evaluation for Verkko genome assemblies using raw ONT reads
14	Summary of Inspector ONT results for Verkko genome assemblies
15	Summary of all QC-related annotations for Verkko genome assemblies
16	Summary of all assembly QC-related annotations and their enrichment/depletion in genomic regions commonly affecting read alignment.
17	Summary of all assembly QC-related annotations with a statistically significant enrichment/depletion in genomic regions commonly affecting read alignment
18	Summary statistics of regions flagged by at least two distinct tools as putatively falsely assembled
19	Summary of alignment-based support for the Verkko child assembly in the three family trios.
20	Summary of the T2T assembly status of all chromosomes in the Verkko assemblies
21	Summary of Inspector evaluation for hifiasm genome assemblies using raw PacBio HiFi reads
22	Summary of Inspector evaluation for hifiasm genome assemblies using raw ONT reads
23	Summary of hifiasm genome assembly length and contiguity statistics
24	Summary of the merged variant callset
25	Summary of variant discovery tools used to generate and QC the main callset
26	Proportion of variant calls from each caller that is not supported by any other variant caller
27	Variant callset yield by study and reference
28	Mendelian inheritance error (MIE) across three trios in the merged callset.
29	Summary of variant calls in each sample.
30	Summary statistics for SVs linked across references using assembly coordinates in PAV calls
31	Mobile element insertions called against the T2T-CHM13 reference genome
32	Mobile element insertions called against the GRCh38 reference genome
33	Orthogonal mobile element insertion callset produced from MELT-LRA against T2T-CHM13 and compared to the merged MEI callset
34	Orthogonal mobile element insertion callset produced from MELT-LRA against GRCh38 and compared to the merged MEI callset
35	Mobile element insertions present within the T2T-CHM13 reference genome
36	Mobile element insertions present within the GRCh38 reference genome
37	ArbiGent genotypes for CHM13-based inversions included in the PAV filtered callset
38	ArbiGent genotypes for GRCh38-based inversions included in the PAV filtered callset
39	Summary of copy number-variable genes per haplotype assembly
40	Summary of male samples and Y chromosome assemblies
41	Mobile element insertions present within protein-coding exons
42	Genes with SV-disrupted expression based on Iso-Seq
43	SV-gene pairs that exhibit significant differential gene expression (DESeq2) in individuals with vs without the SV
44	SV-gene pairs that exhibit significant differential gene expression changes that are also associated with differential insulated regions (DIRs)
45	SVs in high LD (r2 > 0.8) with GWAS SNPs
46	Number of variants in unfiltered and filtered genotyped sets
47	MHC gene and repeat content, based on Immunannot, MHC-annotation, and RepeatMasker
48	HLA type comparison between HGSVC haplotypes and 1kGP HLA types
49	MHC annotation results based on Immunoannot
50	Novel HLA alleles identified in the Verkko genome assemblies
51	Structural variants present in HGSVC haplotypes but not in any of the 1kGP HLA types
52	MHC DR group overview
53	RCCX gene and pseudogene information for each haplotype
54	Per-sample summary of complex SVs.
55	Amylase analysis summary
56	Non-redundant set of completely and accurately assembled centromeric regions across 65 diverse human genomes
57	Non-redundant set of completely and accurately assembled active ɑ-satellite HOR arrays across 65 diverse human genomes
58	Mobile element insertions called within complete and accurate active centromeric ɑ-satellite HOR arrays
59	P-values of permutations (extended data figure 3f)
60	ArbiGent genotypes for CHM13-based inversions from previously reported callset [PMID: 37122002]
61	ArbiGent genotypes for GRCh38-based inversions from previously reported callset [PMID: 35525246]

## Sheet: 1
Supplementary Table 1. Summary of the 65 diverse humans included in this study.
Family information extracted from 1000 Genomes Project metadata, population label as self-reported by subjects.
Higher-order sample grouping by continental groups follows conventions established in previous publications
Color codes (cf. Fig 1a) are given as 3-tuples (red, green, blue) and follow conventions established in previous publications
Abbreviations for non-1kGP samples NA24385/HG002 and NA21487 were chosen following the 3-letter scheme of the 1kGP
sample	family	member	population	continental group	sex	color RGB pop.	color RGB cont. group
HG00096	-	-	GBR	EUR	male	0.0,0.922,1.0	0.392,0.922,1.0
HG00171	-	-	FIN	EUR	female	0.0,0.773,0.804	0.392,0.922,1.0
HG00268	-	-	FIN	EUR	female	0.0,0.773,0.804	0.392,0.922,1.0
HG00358	-	-	FIN	EUR	male	0.0,0.773,0.804	0.392,0.922,1.0
HG00512	SH032	father	CHS	EAS	male	0.0,1.0,0.0	0.678,1.0,0.2
HG00513	SH032	mother	CHS	EAS	female	0.0,1.0,0.0	0.678,1.0,0.2
HG00514	SH032	daughter	CHS	EAS	female	0.0,1.0,0.0	0.678,1.0,0.2
HG00731	PR05	father	PUR	AMR	male	0.8,0.2,0.0	1.0,0.239,0.239
HG00732	PR05	mother	PUR	AMR	female	0.8,0.2,0.0	1.0,0.239,0.239
HG00733	PR05	daughter	PUR	AMR	female	0.8,0.2,0.0	1.0,0.239,0.239
HG00864	-	-	CDX	EAS	female	0.2,0.6,0.0	0.678,1.0,0.2
HG01114	CLM03	daughter	CLM	AMR	female	0.8,0.2,0.2	1.0,0.239,0.239
HG01352	CLM29	daughter	CLM	AMR	female	0.8,0.2,0.2	1.0,0.239,0.239
HG01457	CLM51	son	CLM	AMR	male	0.8,0.2,0.2	1.0,0.239,0.239
HG01505	IBS002	son	IBS	EUR	male	0.392,0.584,0.929	0.392,0.922,1.0
HG01573	PEL003	daughter	PEL	AMR	female	1.0,0.0,0.0	1.0,0.239,0.239
HG01596	-	-	KHV	EAS	male	0.0,0.8,0.2	0.678,1.0,0.2
HG01890	BB05	father	ACB	AFR	male	1.0,0.6,0.0	1.0,0.804,0.2
HG02011	BB13	son	ACB	AFR	male	1.0,0.6,0.0	1.0,0.804,0.2
HG02018	VN047	daughter	KHV	EAS	female	0.0,0.8,0.2	0.678,1.0,0.2
HG02059	VN061	daughter	KHV	EAS	female	0.0,0.8,0.2	0.678,1.0,0.2
HG02106	PEL38	daughter	PEL	AMR	female	1.0,0.0,0.0	1.0,0.239,0.239
HG02282	BB24	mother	ACB	AFR	female	1.0,0.6,0.0	1.0,0.804,0.2
HG02492	PK06	son	PJL	SAS	male	0.882,0.071,0.537	1.0,0.188,1.0
HG02554	BB67	-	ACB	AFR	male	1.0,0.6,0.0	1.0,0.804,0.2
HG02587	GB24	daughter	GWD	AFR	female	1.0,0.725,0.0	1.0,0.804,0.2
HG02666	GB40	father	GWD	AFR	male	1.0,0.725,0.0	1.0,0.804,0.2
HG02769	GB57	mother	GWD	AFR	female	1.0,0.725,0.0	1.0,0.804,0.2
HG02818	GB66	daughter	GWD	AFR	female	1.0,0.725,0.0	1.0,0.804,0.2
HG02953	NG16	father	ESN	AFR	male	1.0,0.804,0.0	1.0,0.804,0.2
HG03009	BD01	son	BEB	SAS	male	0.545,0.0,0.545	1.0,0.188,1.0
HG03065	SL05	son	MSL	AFR	male	0.882,0.725,0.098	1.0,0.804,0.2
HG03248	GB116	son	GWD	AFR	male	1.0,0.725,0.0	1.0,0.804,0.2
HG03371	NG98	son	ESN	AFR	male	1.0,0.804,0.0	1.0,0.804,0.2
HG03452	SL50	mother	MSL	AFR	female	0.882,0.725,0.098	1.0,0.804,0.2
HG03456	SL51	son	MSL	AFR	male	0.882,0.725,0.098	1.0,0.804,0.2
HG03520	NG109	mother	ESN	AFR	female	1.0,0.804,0.0	1.0,0.804,0.2
HG03683	ST12	daughter	STU	SAS	female	1.0,0.0,1.0	1.0,0.188,1.0
HG03732	IT003	son	ITU	SAS	male	0.69,0.188,0.376	1.0,0.188,1.0
HG03807	BD19	daughter	BEB	SAS	female	0.545,0.0,0.545	1.0,0.188,1.0
HG04036	ST116	daughter	STU	SAS	female	1.0,0.0,1.0	1.0,0.188,1.0
HG04217	IT220	daughter	ITU	SAS	female	0.69,0.188,0.376	1.0,0.188,1.0
NA12329	1328	daughter	CEU	EUR	female	0.0,0.0,1.0	0.392,0.922,1.0
NA18534	-	-	CHB	EAS	male	0.678,0.804,0.0	0.678,1.0,0.2
NA18939	-	-	JPT	EAS	female	0.0,0.545,0.0	0.678,1.0,0.2
NA18989	-	-	JPT	EAS	male	0.0,0.545,0.0	0.678,1.0,0.2
NA19036	-	-	LWK	AFR	female	0.8,0.6,0.2	1.0,0.804,0.2
NA19129	Y077	daughter	YRI	AFR	female	1.0,0.725,0.2	1.0,0.804,0.2
NA19238	Y117	mother	YRI	AFR	female	1.0,0.725,0.2	1.0,0.804,0.2
NA19239	Y117	father	YRI	AFR	male	1.0,0.725,0.2	1.0,0.804,0.2
NA19240	Y117	daughter	YRI	AFR	female	1.0,0.725,0.2	1.0,0.804,0.2
NA19317	-	-	LWK	AFR	male	0.8,0.6,0.2	1.0,0.804,0.2
NA19331	LWK001	-	LWK	AFR	male	0.8,0.6,0.2	1.0,0.804,0.2
NA19347	-	-	LWK	AFR	male	0.8,0.6,0.2	1.0,0.804,0.2
NA19384	-	-	LWK	AFR	male	0.8,0.6,0.2	1.0,0.804,0.2
NA19434	LWK003	-	LWK	AFR	female	0.8,0.6,0.2	1.0,0.804,0.2
NA19650	m001	son	MXL	AMR	male	0.882,0.0,0.2	1.0,0.239,0.239
NA19705	2368	son	ASW	AFR	male	1.0,0.4,0.0	1.0,0.804,0.2
NA19836	2424	daughter	ASW	AFR	female	1.0,0.4,0.0	1.0,0.804,0.2
NA19983	2436	daughter	ASW	AFR	female	1.0,0.4,0.0	1.0,0.804,0.2
NA20355	2484a	daughter	ASW	AFR	female	1.0,0.4,0.0	1.0,0.804,0.2
NA20509	-	-	TSI	EUR	male	0.0,0.0,0.545	0.392,0.922,1.0
NA20847	-	-	GIH	SAS	female	0.58,0.0,0.827	1.0,0.188,1.0
NA21487	2618	daughter	MKK	AFR	female	0.953,0.655,0.071	1.0,0.804,0.2
NA24385	3140	son	ASK	EUR	male	0.078,0.455,0.855	0.392,0.922,1.0
		populations (n):	28	female (n):	35
				male (n):	30

## Sheet: 2
Supplementary Table 2. Summary of PacBio HiFi, ONT and Strand-seq data used for the phased genome assembly process.
For the two long-read datatypes HiFi and ONT, basic read length and coverage (at 3 Gbp) statistics
were computed per file and per sample (column filename with entry "all"), either for all reads or
for subsets with minimum read length thresholds of 100 kbp (ultra-long reads for ONT) or 1 Mbp
(sometimes referred to as "whales" in ONT jargon).
The read length statistics were set to -1 for the Strand-seq data.
The columns "metadata filename" and "metadata annotation" indicate if the metadata in the sequecing data
repository ("file reports" in ENA) contain an exact or fuzzy match for the filename reported here. In case of
non-obvious associations ("manual fix") or fuzzy matches between filename and metadata,
the corresponding filename from the metadata is explicitly stated. The column "use data" marks
one ONT data file for HG00512 as a contaminant that should not be used to reproduce the assembly results
(see Methods for details).
sample	sex	population	continental group	Verkko assembly accession	hifiasm assembly accession	datatype	filename	file accession	project accession	total reads (n)	total read length (bp)	coverage (fold)	read length N50 (bp)	read length auN (bp)	total reads >100kbp (n)	coverage >100kbp (fold)	read length N50 >100kbp (bp)	read length auN >100kbp (bp)	total reads >1Mbp (n)	metadata filename	metadata annotation	use data
HG00096	male	GBR	EUR	GCA_964198145	GCA_964662645	hifi	JAX_HiFi_HG00096_m64039_220211_040031	ERR10966401	PRJEB58376	2511170	37446279705	12.5	15083	16063	0	0	0	0	0	exact-match	exact-match	yes
HG00096	male	GBR	EUR	GCA_964198145	GCA_964662645	hifi	JAX_HiFi_HG00096_m64039_220218_071556	ERR10966400	PRJEB58376	2582500	38574528774	12.9	15125	16105	0	0	0	0	0	exact-match	exact-match	yes
HG00096	male	GBR	EUR	GCA_964198145	GCA_964662645	hifi	JAX_HiFi_HG00096_m64119_220224_171953	ERR10966402	PRJEB58376	2439282	36691941794	12.2	15250	16185	0	0	0	0	0	exact-match	exact-match	yes
HG00096	male	GBR	EUR	GCA_964198145	GCA_964662645	hifi	all	(summary)	(summary)	7532952	112712750273	37.6	15152	16117	0	0	0	0	0	all	(summary)	(summary)
HG00096	male	GBR	EUR	GCA_964198145	GCA_964662645	ont	20220405_220329_21-lee-006_PC24B149_3D_guppy-5.0.11-sup-prom_fastq_pass	ERR11028129	PRJEB58376	669066	37757487256	12.6	130681	155925	125897	7.7	193549	220021	0	exact-match	exact-match	yes
HG00096	male	GBR	EUR	GCA_964198145	GCA_964662645	ont	20220408_220405_21-lee-006_PC24B149_2D_guppy-5.0.11-sup-prom_fastq_pass	ERR11028108	PRJEB58376	441434	32324937975	10.8	168748	187182	120719	7.9	211874	234427	1	exact-match	exact-match	yes
HG00096	male	GBR	EUR	GCA_964198145	GCA_964662645	ont	20220412_220407_21-lee-006_PC24B149_2D_guppy-5.0.11-sup-prom_fastq_pass	ERR11028144	PRJEB58376	76770	4656100916	1.6	145967	167636	16571	1	200736	223433	0	exact-match	exact-match	yes
HG00096	male	GBR	EUR	GCA_964198145	GCA_964662645	ont	20230418_230412_23-lee-007_PC24B149_2C_guppy-5.0.11-sup-prom_fastq_pass	ERR12954396	PRJEB75216	1967312	79792134982	26.6	118060	143382	255103	15.2	185547	212373	3	exact-match	exact-match	yes
HG00096	male	GBR	EUR	GCA_964198145	GCA_964662645	ont	all	(summary)	(summary)	3154582	154530661129	51.5	131961	156340	518290	31.9	194233	220062	4	all	(summary)	(summary)
HG00096	male	GBR	EUR	GCA_964198145	GCA_964662645	strandseq	all	(summary)	PRJEB39750	-1	-1	-1	-1	-1	-1	-1	-1	-1	-1	all	(summary)	yes
HG00171	female	FIN	EUR	GCA_964198195	GCA_964662595	hifi	all	(summary)	(summary)	5657119	112640581375	37.5	20232	21071	0	0	0	0	0	all	(summary)	(summary)
HG00171	female	FIN	EUR	GCA_964198195	GCA_964662595	hifi	m54329U_220205_003428.hifi_reads	ERR13491747	PRJEB77558	1928463	38407898468	12.8	20234	21076	0	0	0	0	0	exact-match	exact-match	yes
HG00171	female	FIN	EUR	GCA_964198195	GCA_964662595	hifi	m54329U_220212_223600.hifi_reads	ERR13491748	PRJEB77558	1888830	37600324968	12.5	20232	21068	0	0	0	0	0	exact-match	exact-match	yes
HG00171	female	FIN	EUR	GCA_964198195	GCA_964662595	hifi	m54329U_220214_093304.hifi_reads	ERR13491749	PRJEB77558	1839826	36632357939	12.2	20229	21070	0	0	0	0	0	exact-match	exact-match	yes
HG00171	female	FIN	EUR	GCA_964198195	GCA_964662595	ont	20220913_HG00171_UL_eee-prom1-1E-PAM52641_guppy-5.0.11-sup-prom_fastq_pass	ERR13491750	PRJEB77558	262443	18803145779	6.3	189110	230868	63036	4.7	248182	291066	19	exact-match	exact-match	yes
HG00171	female	FIN	EUR	GCA_964198195	GCA_964662595	ont	20220913_HG00171_UL_eee-prom1-1F-PAM54734_guppy-5.0.11-sup-prom_fastq_pass	ERR13491751	PRJEB77558	170330	15610578397	5.2	187407	220233	56774	4	231800	268177	9	exact-match	exact-match	yes
HG00171	female	FIN	EUR	GCA_964198195	GCA_964662595	ont	20220920_HG00171_UL_eee-prom1-1B-PAM64621_guppy-5.0.11-sup-prom_fastq_pass	ERR13491752	PRJEB77558	177558	18290138450	6.1	175384	201052	69977	4.7	214632	244158	3	exact-match	exact-match	yes
HG00171	female	FIN	EUR	GCA_964198195	GCA_964662595	ont	20221011_HG00171_UL_eee-prom1-1A-PAM78120_guppy-5.0.11-sup-prom_fastq_pass	ERR13491753	PRJEB77558	119220	2634376066	0.9	81660	105912	6716	0.4	165038	189803	0	exact-match	exact-match	yes
HG00171	female	FIN	EUR	GCA_964198195	GCA_964662595	ont	20221011_HG00171_UL_eee-prom1-1B-PAM78131_guppy-5.0.11-sup-prom_fastq_pass	ERR13491754	PRJEB77558	144918	4247215868	1.4	94175	118917	12018	0.7	171731	196340	0	exact-match	exact-match	yes
HG00171	female	FIN	EUR	GCA_964198195	GCA_964662595	ont	20221013_HG00171_UL_eee-prom1-1A-PAM78120_guppy-5.0.11-sup-prom_fastq_pass	ERR13491755	PRJEB77558	110420	5817792575	1.9	111142	139075	18198	1.1	179649	209734	0	exact-match	exact-match	yes
HG00171	female	FIN	EUR	GCA_964198195	GCA_964662595	ont	20221013_HG00171_UL_eee-prom1-1B-PAM78131_guppy-5.0.11-sup-prom_fastq_pass	ERR13491756	PRJEB77558	63069	3411389270	1.1	112520	136357	10991	0.6	177149	201864	0	exact-match	exact-match	yes
HG00171	female	FIN	EUR	GCA_964198195	GCA_964662595	ont	20221018_HG00171_UL_eee-prom1-1A-PAM70063_guppy-5.0.11-sup-prom_fastq_pass	ERR13491757	PRJEB77558	213634	19188013424	6.4	160580	182545	73946	4.7	201748	227045	3	exact-match	exact-match	yes
HG00171	female	FIN	EUR	GCA_964198195	GCA_964662595	ont	20221101_HG00171_UL_eee-prom1-1A-PAM78908_guppy-5.0.11-sup-prom_fastq_pass	ERR13491758	PRJEB77558	336586	27159512396	9.1	149627	173522	99984	6.3	199070	224542	0	exact-match	exact-match	yes
HG00171	female	FIN	EUR	GCA_964198195	GCA_964662595	ont	20221213_HG00171_UL_eee-prom1-2A-PAG67767_guppy-5.0.11-sup-prom_fastq_pass	ERR13491759	PRJEB77558	270009	24282068241	8.1	138292	171301	89885	5.4	187007	224215	4	exact-match	exact-match	yes
HG00171	female	FIN	EUR	GCA_964198195	GCA_964662595	ont	20221214_HG00171_UL_eee-prom1-2A-PAG67767_guppy-5.0.11-sup-prom_fastq_pass	ERR13491760	PRJEB77558	310587	21502024115	7.2	115261	137046	75208	4.2	167107	193409	1	exact-match	exact-match	yes
HG00171	female	FIN	EUR	GCA_964198195	GCA_964662595	ont	all	(summary)	(summary)	2178774	160946254581	53.6	147485	179168	576733	36.6	200917	235352	39	all	(summary)	(summary)
HG00171	female	FIN	EUR	GCA_964198195	GCA_964662595	strandseq	all	(summary)	PRJEB39750	-1	-1	-1	-1	-1	-1	-1	-1	-1	-1	all	(summary)	yes
HG00268	female	FIN	EUR	GCA_964198365	GCA_964662445	hifi	JAX_HiFi_HG00268_m64039_210116_000705	ERR12953027	PRJEB75190	2398474	38745604047	12.9	16149	17158	0	0	0	0	0	exact-match	exact-match	yes
HG00268	female	FIN	EUR	GCA_964198365	GCA_964662445	hifi	JAX_HiFi_HG00268_m64119_210113_164007	ERR12953012	PRJEB75190	2533107	41920656089	14	16545	17644	0	0	0	0	0	exact-match	exact-match	yes
HG00268	female	FIN	EUR	GCA_964198365	GCA_964662445	hifi	JAX_HiFi_HG00268_m64119_210121_165545	ERR12953010	PRJEB75190	1977487	34097346437	11.4	17340	18412	0	0	0	0	0	exact-match	exact-match	yes
HG00268	female	FIN	EUR	GCA_964198365	GCA_964662445	hifi	all	(summary)	(summary)	6909068	114763606573	38.3	16634	17708	0	0	0	0	0	all	(summary)	(summary)
HG00268	female	FIN	EUR	GCA_964198365	GCA_964662445	ont	20210903_210825_21-lee-006_PCT0053_2-A1-D1_guppy-5.0.11-sup-prom_fastq_pass	ERR12954395	PRJEB75216	1819877	88001105440	29.3	171811	198486	304874	21	226078	256432	12	exact-match	exact-match	yes
HG00268	female	FIN	EUR	GCA_964198365	GCA_964662445	ont	20210913_210831_21-lee-006_PCT0053_2-A1-D1_guppy-5.0.11-sup-prom_fastq_pass	ERR12954435	PRJEB75216	1555309	69697959358	23.2	165568	191537	241338	16.4	220893	250364	10	exact-match	exact-match	yes
HG00268	female	FIN	EUR	GCA_964198365	GCA_964662445	ont	all	(summary)	(summary)	3375186	157699064798	52.6	169050	195415	546212	37.4	223750	253778	22	all	(summary)	(summary)
HG00268	female	FIN	EUR	GCA_964198365	GCA_964662445	strandseq	all	(summary)	PRJEB39750	-1	-1	-1	-1	-1	-1	-1	-1	-1	-1	all	(summary)	yes
HG00358	male	FIN	EUR	GCA_964198295	GCA_964662755	hifi	JAX_HiFi_HG00358_m64039_211122_182856	ERR10966424	PRJEB58376	2403418	43568189631	14.5	18685	19653	0	0	0	0	0	exact-match	exact-match	yes
HG00358	male	FIN	EUR	GCA_964198295	GCA_964662755	hifi	JAX_HiFi_HG00358_m64039_211203_172706	ERR10966421	PRJEB58376	2503151	44542113074	14.8	18282	19259	0	0	0	0	0	exact-match	exact-match	yes
HG00358	male	FIN	EUR	GCA_964198295	GCA_964662755	hifi	JAX_HiFi_HG00358_m64039_211211_155133	ERR10966423	PRJEB58376	2372926	42048130537	14	18179	19194	0	0	0	0	0	exact-match	exact-match	yes
HG00358	male	FIN	EUR	GCA_964198295	GCA_964662755	hifi	JAX_HiFi_HG00358_m64039_211220_201243	ERR10966425	PRJEB58376	2354223	42305269368	14.1	18285	19300	0	0	0	0	0	exact-match	exact-match	yes
HG00358	male	FIN	EUR	GCA_964198295	GCA_964662755	hifi	JAX_HiFi_HG00358_m64119_211213_170947	ERR10966422	PRJEB58376	2374637	42481222979	14.2	18194	19218	0	0	0	0	0	exact-match	exact-match	yes
HG00358	male	FIN	EUR	GCA_964198295	GCA_964662755	hifi	all	(summary)	(summary)	12008355	214944925589	71.6	18323	19326	0	0	0	0	0	all	(summary)	(summary)
HG00358	male	FIN	EUR	GCA_964198295	GCA_964662755	ont	20220211_220202_21-lee-006_PC24B149_1F_guppy-5.0.11-sup-prom_fastq_pass	ERR11028102	PRJEB58376	916020	69412998933	23.1	173584	200885	248027	17	223026	253684	19	exact-match	exact-match	yes
HG00358	male	FIN	EUR	GCA_964198295	GCA_964662755	ont	20220215_220209_21-lee-006_PC24B149_2E_guppy-5.0.11-sup-prom_fastq_pass	ERR11028126	PRJEB58376	441852	32898583468	11	173373	201806	117793	8	222581	254588	20	exact-match	exact-match	yes
HG00358	male	FIN	EUR	GCA_964198295	GCA_964662755	ont	20220315_220308_21-lee-006_PC24B149_3D_guppy-5.0.11-sup-prom_fastq_pass	ERR11028146	PRJEB58376	1162358	69637344019	23.2	136527	165773	230981	14.6	201942	231815	6	exact-match	exact-match	yes
HG00358	male	FIN	EUR	GCA_964198295	GCA_964662755	ont	all	(summary)	(summary)	2520230	171948926420	57.3	158221	186841	596801	39.6	214798	245795	45	all	(summary)	(summary)
HG00358	male	FIN	EUR	GCA_964198295	GCA_964662755	strandseq	all	(summary)	PRJEB39750	-1	-1	-1	-1	-1	-1	-1	-1	-1	-1	all	(summary)	yes
HG00512	male	CHS	EAS	GCA_964198245	GCA_964662335	hifi	HG00512_PacBio_Sequel2_CCS__EDEVI_20190920_S64018_PL100139347-1_A01.ccs	ERR10966384	PRJEB58376	1070258	16538037590	5.5	15454	15601	0	0	0	0	0	exact-match	exact-match	yes
HG00512	male	CHS	EAS	GCA_964198245	GCA_964662335	hifi	HG00512_PacBio_Sequel2_CCS__EDEVI_20190920_S64018_PL100139347-1_C01.ccs	ERR10912020	PRJEB58376	715883	11021503267	3.7	15398	15543	0	0	0	0	0	exact-match	exact-match	yes
HG00512	male	CHS	EAS	GCA_964198245	GCA_964662335	hifi	HG00512_PacBio_Sequel2_CCS__EDEVI_20191004_S64018_PL100139347-2_A01.ccs	ERR10966386	PRJEB58376	1051482	17118109748	5.7	16341	16529	0	0	0	0	0	exact-match	exact-match	yes
HG00512	male	CHS	EAS	GCA_964198245	GCA_964662335	hifi	HG00512_PacBio_Sequel2_CCS__EDEVI_20191004_S64018_PL100139347-2_B01.ccs	ERR10966383	PRJEB58376	991407	16192547021	5.4	16392	16581	0	0	0	0	0	exact-match	exact-match	yes
HG00512	male	CHS	EAS	GCA_964198245	GCA_964662335	hifi	HG00512_PacBio_Sequel2_CCS__EDEVI_20191007_S64049_PL100139347-2_A01.ccs	ERR10966385	PRJEB58376	997431	16215814691	5.4	16320	16508	0	0	0	0	0	exact-match	exact-match	yes
HG00512	male	CHS	EAS	GCA_964198245	GCA_964662335	hifi	HG00512_PacBio_Sequel2_CCS__EDEVI_20191007_S64049_PL100139347-2_B01.ccs	ERR10966381	PRJEB58376	1184331	15414071445	5.1	13054	13116	0	0	0	0	0	exact-match	exact-match	yes
HG00512	male	CHS	EAS	GCA_964198245	GCA_964662335	hifi	all	(summary)	(summary)	6010792	92500083762	30.8	15576	15682	0	0	0	0	0	all	(summary)	(summary)
HG00512	male	CHS	EAS	GCA_964198245	GCA_964662335	ont	20220425_220420_21-lee-006_PC24B149_3F_guppy-5.0.11-sup-prom_fastq_pass	ERR11586166	PRJEB58376	1188329	70162313584	23.4	140803	164128	250216	15.4	193661	220558	3	exact-match	exact-match	yes
HG00512	male	CHS	EAS	GCA_964198245	GCA_964662335	ont	20220503_220427_21-lee-006_PC24B149_3E_guppy-5.0.11-sup-prom_fastq_pass	ERR11586170	PRJEB58376	471788	24953438454	8.3	128700	151574	86182	5.1	185980	211581	0	exact-match	exact-match	yes
HG00512	male	CHS	EAS	GCA_964198245	GCA_964662335	ont	20220503_220429_21-lee-006_PC24B149_1D_guppy-5.0.11-sup-prom_fastq_pass	ERR11586168	PRJEB58376	461603	24785985737	8.3	128433	151341	85379	5.1	185604	211639	0	exact-match	exact-match	yes
HG00512	male	CHS	EAS	GCA_964198245	GCA_964662335	ont	20230626_230620_23-lee-007_PCA100115_3F-run15_guppy-5.0.11-sup-prom_fastq_pass	no-accession	no-accession	1390256	63460941510	21.2	91831	98864	200884	9.5	140693	150275	0	exact-match	exact-match	no-contaminant-drop
HG00512	male	CHS	EAS	GCA_964198245	GCA_964662335	ont	all	(summary)	(summary)	3511976	183362679285	61.1	115483	138103	622661	35.1	171019	199011	3	all	(summary)	(summary)
HG00512	male	CHS	EAS	GCA_964198245	GCA_964662335	strandseq	all	(summary)	PRJEB12849	-1	-1	-1	-1	-1	-1	-1	-1	-1	-1	all	(summary)	yes
HG00513	female	CHS	EAS	GCA_964198275	GCA_964662345	hifi	HG00513_PacBio_Sequel2_CCS__EDEVI_20190920_S64018_PL100139348-1_B01.ccs	SRR13606091	PRJNA698480	983007	17001432679	5.7	17346	17563	0	0	0	0	0	PL100139348-1_S64018_20191004_C01_run	manual-fix	yes
HG00513	female	CHS	EAS	GCA_964198275	GCA_964662345	hifi	HG00513_PacBio_Sequel2_CCS__EDEVI_20190920_S64018_PL100139348-1_D01.ccs	SRR13606091	PRJNA698480	1160409	20083600944	6.7	17365	17576	0	0	0	0	0	PL100139348-1_S64018_20191004_C01_run	manual-fix	yes
HG00513	female	CHS	EAS	GCA_964198275	GCA_964662345	hifi	HG00513_PacBio_Sequel2_CCS__EDEVI_20191004_S64018_PL100139348-1_C01.ccs	SRR13606091	PRJNA698480	1769145	25869518477	8.6	14310	14949	0	0	0	0	0	PL100139348-1_S64018_20191004_C01_run	manual-fix	yes
HG00513	female	CHS	EAS	GCA_964198275	GCA_964662345	hifi	HG00513_PacBio_Sequel2_CCS__EDEVI_20191004_S64018_PL100139348-1_D01.ccs	SRR13606091	PRJNA698480	1328699	19721393349	6.6	14523	15193	0	0	0	0	0	PL100139348-1_S64018_20191004_C01_run	manual-fix	yes
HG00513	female	CHS	EAS	GCA_964198275	GCA_964662345	hifi	HG00513_PacBio_Sequel2_CCS__EDEVI_20191007_S64049_PL100139348-2_C01.ccs	SRR13606088	PRJNA698480	1853026	21624717010	7.2	11734	11732	0	0	0	0	0	PL100139348-2_S64049_20191007_D01_run	manual-fix	yes
HG00513	female	CHS	EAS	GCA_964198275	GCA_964662345	hifi	HG00513_PacBio_Sequel2_CCS__EDEVI_20191007_S64049_PL100139348-2_D01.ccs	SRR13606088	PRJNA698480	1542578	22507165876	7.5	14636	14715	0	0	0	0	0	PL100139348-2_S64049_20191007_D01_run	manual-fix	yes
HG00513	female	CHS	EAS	GCA_964198275	GCA_964662345	hifi	all	(summary)	(summary)	8636864	126807828335	42.3	14818	15163	0	0	0	0	0	all	(summary)	(summary)
HG00513	female	CHS	EAS	GCA_964198275	GCA_964662345	ont	20230509_HG00513_UL_eee-prom1-3A-PAO38747_guppy-5.0.11-sup-prom_fastq_pass	ERR13110503	PRJEB75739	509791	44950285155	15	166027	190293	168331	11	210583	237591	1	exact-match	exact-match	yes
HG00513	female	CHS	EAS	GCA_964198275	GCA_964662345	ont	20230516_HG00513_UL_eee-prom1-3D-PAO38725_guppy-5.0.11-sup-prom_fastq_pass	ERR13110504	PRJEB75739	572739	44243512925	14.7	142345	166110	162025	9.9	192112	218422	1	exact-match	exact-match	yes
HG00513	female	CHS	EAS	GCA_964198275	GCA_964662345	ont	20230516_HG00513_UL_eee-prom1-3E-PAO38753_guppy-5.0.11-sup-prom_fastq_pass	ERR13110505	PRJEB75739	353900	24512956732	8.2	137541	161602	87743	5.3	190596	217037	1	exact-match	exact-match	yes
HG00513	female	CHS	EAS	GCA_964198275	GCA_964662345	ont	20230516_HG00513_UL_eee-prom1-3F-PAO51858_guppy-5.0.11-sup-prom_fastq_pass	ERR13110506	PRJEB75739	362674	28811503391	9.6	144886	167768	106706	6.5	192893	218449	0	exact-match	exact-match	yes
HG00513	female	CHS	EAS	GCA_964198275	GCA_964662345	ont	20230517_HG00513_UL_eee-prom1-2E-PAO38753_guppy-5.0.11-sup-prom_fastq_pass	ERR13110507	PRJEB75739	225336	18289561486	6.1	145328	166172	69469	4.2	190456	213646	1	exact-match	exact-match	yes
HG00513	female	CHS	EAS	GCA_964198275	GCA_964662345	ont	20230517_HG00513_UL_eee-prom1-3E-PAO38753_guppy-5.0.11-sup-prom_fastq_pass	ERR13110508	PRJEB75739	11800	711238648	0.2	130362	146858	2651	0.2	177891	196508	0	exact-match	exact-match	yes
HG00513	female	CHS	EAS	GCA_964198275	GCA_964662345	ont	20230517_HG00513_UL_eee-prom1-3F-PAO51858_guppy-5.0.11-sup-prom_fastq_pass	ERR13110509	PRJEB75739	256626	20782511337	6.9	147499	168980	78390	4.8	193230	217291	2	exact-match	exact-match	yes
HG00513	female	CHS	EAS	GCA_964198275	GCA_964662345	ont	20230518_HG00513_UL_eee-prom1-1D-PAO38725_guppy-5.0.11-sup-prom_fastq_pass	ERR13110510	PRJEB75739	264858	20479488644	6.8	136258	156022	76557	4.5	182915	205648	0	exact-match	exact-match	yes
HG00513	female	CHS	EAS	GCA_964198275	GCA_964662345	ont	20230518_HG00513_UL_eee-prom1-1E-PAO38753_guppy-5.0.11-sup-prom_fastq_pass	ERR13110511	PRJEB75739	266028	20141394897	6.7	133351	152488	75423	4.4	179876	201847	0	exact-match	exact-match	yes
HG00513	female	CHS	EAS	GCA_964198275	GCA_964662345	ont	20230518_HG00513_UL_eee-prom1-1F-PAO51858_guppy-5.0.11-sup-prom_fastq_pass	ERR13110512	PRJEB75739	266698	20398940838	6.8	135522	156126	75853	4.5	182727	206460	0	exact-match	exact-match	yes
HG00513	female	CHS	EAS	GCA_964198275	GCA_964662345	ont	all	(summary)	(summary)	3090450	243321394053	81.1	144746	167699	903148	55.2	192590	218271	6	all	(summary)	(summary)
HG00513	female	CHS	EAS	GCA_964198275	GCA_964662345	strandseq	all	(summary)	PRJEB12849	-1	-1	-1	-1	-1	-1	-1	-1	-1	-1	all	(summary)	yes
HG00514	female	CHS	EAS	GCA_964198545 (v1) / GCA_964659605 (v2)	GCA_964662655	hifi	all	(summary)	(summary)	10665671	202862003394	67.6	18643	19698	0	0	0	0	0	all	(summary)	(summary)
HG00514	female	CHS	EAS	GCA_964198545 (v1) / GCA_964659605 (v2)	GCA_964662655	hifi	m54329U_200715_194535.ccs	ERR4982327	PRJEB36100	1530335	25992945599	8.7	17112	17156	0	0	0	0	0	HG00514-HiFi-r54329U_20200715_193257-A01	manual-fix	yes
HG00514	female	CHS	EAS	GCA_964198545 (v1) / GCA_964659605 (v2)	GCA_964662655	hifi	m54329U_200717_235548.ccs	ERR4982328	PRJEB36100	1618672	27513146431	9.2	17128	17169	0	0	0	0	0	HG00514-HiFi-r54329U_20200717_234302-A01	manual-fix	yes
HG00514	female	CHS	EAS	GCA_964198545 (v1) / GCA_964659605 (v2)	GCA_964662655	hifi	m54329U_200719_061020.ccs	ERR4982329	PRJEB36100	1353586	22984885701	7.7	17109	17152	0	0	0	0	0	HG00514-HiFi-r54329U_20200717_234302-B01	manual-fix	yes
HG00514	female	CHS	EAS	GCA_964198545 (v1) / GCA_964659605 (v2)	GCA_964662655	hifi	m84046_231007_211119_s1.hifi_reads.bc2068	ERR13491761	PRJEB77558	6163078	126371025663	42.1	20620	21235	0	0	0	0	0	exact-match	exact-match	yes
HG00514	female	CHS	EAS	GCA_964198545 (v1) / GCA_964659605 (v2)	GCA_964662655	ont	20230509_HG00514_UL_eee-prom1-3B-PAO38145_guppy-5.0.11-sup-prom_fastq_pass	ERR13110513	PRJEB75739	661163	42535515279	14.2	138284	163145	150654	9.2	193331	219931	3	exact-match	exact-match	yes
HG00514	female	CHS	EAS	GCA_964198545 (v1) / GCA_964659605 (v2)	GCA_964662655	ont	20230509_HG00514_UL_eee-prom1-3C-PAO55125_guppy-5.0.11-sup-prom_fastq_pass	ERR13110514	PRJEB75739	387776	32903151185	11	168081	188444	126484	8.2	208302	231954	6	exact-match	exact-match	yes
HG00514	female	CHS	EAS	GCA_964198545 (v1) / GCA_964659605 (v2)	GCA_964662655	ont	20230516_HG00514_UL_eee-prom1-3G-PAO49047_guppy-5.0.11-sup-prom_fastq_pass	ERR13110515	PRJEB75739	296821	22963137095	7.7	162792	185554	86412	5.6	207187	232580	1	exact-match	exact-match	yes
HG00514	female	CHS	EAS	GCA_964198545 (v1) / GCA_964659605 (v2)	GCA_964662655	ont	20230516_HG00514_UL_eee-prom1-3H-PAO53735_guppy-5.0.11-sup-prom_fastq_pass	ERR13110516	PRJEB75739	251358	23093437191	7.7	170815	189942	91664	5.9	205846	228910	2	exact-match	exact-match	yes
HG00514	female	CHS	EAS	GCA_964198545 (v1) / GCA_964659605 (v2)	GCA_964662655	ont	20230517_HG00514_UL_eee-prom1-3G-PAO49047_guppy-5.0.11-sup-prom_fastq_pass	ERR13110517	PRJEB75739	189022	16368279728	5.5	164285	182049	65230	4.1	200096	221780	0	exact-match	exact-match	yes
HG00514	female	CHS	EAS	GCA_964198545 (v1) / GCA_964659605 (v2)	GCA_964662655	ont	20230517_HG00514_UL_eee-prom1-3H-PAO53735_guppy-5.0.11-sup-prom_fastq_pass	ERR13110518	PRJEB75739	189706	15782946314	5.3	168239	185207	63658	4	202057	222874	0	exact-match	exact-match	yes
HG00514	female	CHS	EAS	GCA_964198545 (v1) / GCA_964659605 (v2)	GCA_964662655	ont	20230518_HG00514_UL_eee-prom1-1G-PAO49047_guppy-5.0.11-sup-prom_fastq_pass	ERR13110519	PRJEB75739	171409	13996479345	4.7	153858	171011	55395	3.4	191653	212907	0	exact-match	exact-match	yes
HG00514	female	CHS	EAS	GCA_964198545 (v1) / GCA_964659605 (v2)	GCA_964662655	ont	20230518_HG00514_UL_eee-prom1-1H-PAO53735_guppy-5.0.11-sup-prom_fastq_pass	ERR13110520	PRJEB75739	186250	15437171663	5.1	159808	176703	61364	3.8	196571	217328	0	exact-match	exact-match	yes
HG00514	female	CHS	EAS	GCA_964198545 (v1) / GCA_964659605 (v2)	GCA_964662655	ont	all	(summary)	(summary)	2333505	183080117800	61	158811	179219	700861	44.2	200912	224632	12	all	(summary)	(summary)
HG00514	female	CHS	EAS	GCA_964198545 (v1) / GCA_964659605 (v2)	GCA_964662655	strandseq	all	(summary)	PRJEB12849	-1	-1	-1	-1	-1	-1	-1	-1	-1	-1	all	(summary)	yes
HG00731	male	PUR	AMR	GCA_964199225	GCA_964662415	hifi	HG00731_20190925_EEE_m54329U_190528_231241.Q20	ERR13110521	PRJEB75739	1939274	20057436023	6.7	10352	10379	0	0	0	0	0	m54329U_190528_231241.Q20	fuzzy-match	yes
HG00731	male	PUR	AMR	GCA_964199225	GCA_964662415	hifi	HG00731_20190925_EEE_m54329U_190531_175004.Q20	ERR13110522	PRJEB75739	2145564	22243710769	7.4	10378	10403	0	0	0	0	0	m54329U_190531_175004.Q20	fuzzy-match	yes
HG00731	male	PUR	AMR	GCA_964199225	GCA_964662415	hifi	HG00731_20190925_EEE_m54329U_190601_235636.Q20	ERR13110523	PRJEB75739	2007819	20803296068	6.9	10371	10397	0	0	0	0	0	m54329U_190601_235636.Q20	fuzzy-match	yes
HG00731	male	PUR	AMR	GCA_964199225	GCA_964662415	hifi	HG00731_20190925_EEE_m54329U_190606_045526.Q20	ERR13110524	PRJEB75739	1946139	20155799090	6.7	10367	10393	0	0	0	0	0	m54329U_190606_045526.Q20	fuzzy-match	yes
HG00731	male	PUR	AMR	GCA_964199225	GCA_964662415	hifi	HG00731_20190925_EEE_m54329U_190906_205127.Q20	ERR13110525	PRJEB75739	1249604	20153687851	6.7	16109	16305	0	0	0	0	0	m54329U_190906_205127.Q20	fuzzy-match	yes
HG00731	male	PUR	AMR	GCA_964199225	GCA_964662415	hifi	all	(summary)	(summary)	15867526	228276217998	76.1	16095	15963	0	0	0	0	0	all	(summary)	(summary)
HG00731	male	PUR	AMR	GCA_964199225	GCA_964662415	hifi	m64076_230401_105044-bc2051.hifi_reads	ERR13110526	PRJEB75739	2283099	43483406857	14.5	19199	19694	0	0	0	0	0	exact-match	exact-match	yes
HG00731	male	PUR	AMR	GCA_964199225	GCA_964662415	hifi	m64076_230402_200532-bc2051.hifi_reads	ERR13110527	PRJEB75739	2103813	39963645699	13.3	19144	19636	0	0	0	0	0	exact-match	exact-match	yes
HG00731	male	PUR	AMR	GCA_964199225	GCA_964662415	hifi	m64076_230404_051349-bc2051.hifi_reads	ERR13110528	PRJEB75739	2192214	41415235641	13.8	19028	19534	0	0	0	0	0	exact-match	exact-match	yes
HG00731	male	PUR	AMR	GCA_964199225	GCA_964662415	ont	20220510_220504_21-lee-006_PC24B149_1D_guppy-5.0.11-sup-prom_fastq_pass	ERR11586171	PRJEB58376	519187	27732221090	9.2	122426	149995	90429	5.4	187724	217149	1	exact-match	exact-match	yes
HG00731	male	PUR	AMR	GCA_964199225	GCA_964662415	ont	20220510_220504_21-lee-006_PC24B149_3C_guppy-5.0.11-sup-prom_fastq_pass	ERR11586169	PRJEB58376	299723	17988955484	6	138328	168189	60396	3.8	201431	232659	0	exact-match	exact-match	yes
HG00731	male	PUR	AMR	GCA_964199225	GCA_964662415	ont	20220510_220505_21-lee-006_PC24B149_3C_guppy-5.0.11-sup-prom_fastq_pass	ERR11586165	PRJEB58376	892957	49544043330	16.5	149957	179162	163638	10.9	214270	245845	6	exact-match	exact-match	yes
HG00731	male	PUR	AMR	GCA_964199225	GCA_964662415	ont	20220511_220506_21-lee-006_PC24B149_1D_guppy-5.0.11-sup-prom_fastq_pass	ERR11586167	PRJEB58376	238862	14614573010	4.9	118790	146449	47554	2.8	183587	213126	0	exact-match	exact-match	yes
HG00731	male	PUR	AMR	GCA_964199225	GCA_964662415	ont	20230801_230726_23-lee-007_PCA100115_3D-run18_guppy-5.0.11-sup-prom_fastq_pass	ERR12954391	PRJEB75216	1368435	73858012624	24.6	122048	148680	242309	14.5	185904	214811	3	exact-match	exact-match	yes
HG00731	male	PUR	AMR	GCA_964199225	GCA_964662415	ont	all	(summary)	(summary)	3319164	183737805538	61.2	129887	158830	604326	37.5	195021	225856	10	all	(summary)	(summary)
HG00731	male	PUR	AMR	GCA_964199225	GCA_964662415	strandseq	all	(summary)	PRJEB12849	-1	-1	-1	-1	-1	-1	-1	-1	-1	-1	all	(summary)	yes
HG00732	female	PUR	AMR	GCA_964198225	GCA_964662545	hifi	HG00732_20190925_EEE_m54329U_190604_224858.Q20	ERR13110529	PRJEB75739	2312093	23417865203	7.8	10145	10157	0	0	0	0	0	m54329U_190604_224858.Q20	fuzzy-match	yes
HG00732	female	PUR	AMR	GCA_964198225	GCA_964662545	hifi	HG00732_20190925_EEE_m54329U_190610_071123.Q20	ERR13110530	PRJEB75739	1118036	11336950234	3.8	10158	10168	0	0	0	0	0	m54329U_190610_071123.Q20	fuzzy-match	yes
HG00732	female	PUR	AMR	GCA_964198225	GCA_964662545	hifi	HG00732_20190925_EEE_m54329U_190611_132246.Q20	ERR13110531	PRJEB75739	896218	9083662424	3	10153	10164	0	0	0	0	0	m54329U_190611_132246.Q20	fuzzy-match	yes
HG00732	female	PUR	AMR	GCA_964198225	GCA_964662545	hifi	HG00732_20190925_EEE_m54329U_190612_193411.Q20	ERR13110532	PRJEB75739	691584	7007704227	2.3	10150	10161	0	0	0	0	0	m54329U_190612_193411.Q20	fuzzy-match	yes
HG00732	female	PUR	AMR	GCA_964198225	GCA_964662545	hifi	HG00732_20190925_EEE_m54329U_190705_000551.Q20	ERR13110533	PRJEB75739	938937	11431803870	3.8	12197	12228	0	0	0	0	0	m54329U_190705_000551.Q20	fuzzy-match	yes
HG00732	female	PUR	AMR	GCA_964198225	GCA_964662545	hifi	HG00732_20200722_EEE_m54329U_200528_200534.ccs	ERR13110534	PRJEB75739	1195369	27398751242	9.1	22875	23535	0	0	0	0	0	m54329U_200528_200534.Q20	fuzzy-match	yes
HG00732	female	PUR	AMR	GCA_964198225	GCA_964662545	hifi	HG00732_20200722_EEE_m64076_200601_234627.ccs	ERR13110535	PRJEB75739	1175891	26672257665	8.9	22646	23270	0	0	0	0	0	m64076_200601_234627.Q20	fuzzy-match	yes
HG00732	female	PUR	AMR	GCA_964198225	GCA_964662545	hifi	HG00732_20200722_EEE_m64076_200603_055852.ccs	ERR13110536	PRJEB75739	955105	22123656631	7.4	23124	23790	0	0	0	0	0	m64076_200603_055852.Q20	fuzzy-match	yes
HG00732	female	PUR	AMR	GCA_964198225	GCA_964662545	hifi	all	(summary)	(summary)	16571470	282156294887	94.1	19650	19351	0	0	0	0	0	all	(summary)	(summary)
HG00732	female	PUR	AMR	GCA_964198225	GCA_964662545	hifi	m84046_231113_224421_s1.hifi_reads.bc2033	ERR13491762	PRJEB77558	2632943	51345093839	17.1	19733	20698	0	0	0	0	0	exact-match	exact-match	yes
HG00732	female	PUR	AMR	GCA_964198225	GCA_964662545	hifi	m84046_231117_203108_s3.hifi_reads.bc2033	ERR13491763	PRJEB77558	4655294	92338549552	30.8	20107	21105	0	0	0	0	0	exact-match	exact-match	yes
HG00732	female	PUR	AMR	GCA_964198225	GCA_964662545	ont	20221213_HG00732_UL_eee-prom1-2B-PAG65793_guppy-5.0.11-sup-prom_fastq_pass	ERR13491764	PRJEB77558	306877	26385256578	8.8	150033	174994	99694	6.2	195438	223442	8	exact-match	exact-match	yes
HG00732	female	PUR	AMR	GCA_964198225	GCA_964662545	ont	20221214_HG00732_UL_eee-prom1-2B-PAG65793_guppy-5.0.11-sup-prom_fastq_pass	ERR13491765	PRJEB77558	381174	24845783477	8.3	120756	142387	86618	4.9	175206	199653	4	exact-match	exact-match	yes
HG00732	female	PUR	AMR	GCA_964198225	GCA_964662545	ont	20221214_HG00732_UL_eee-prom1-2E-PAG68402_guppy-5.0.11-sup-prom_fastq_pass	ERR13491766	PRJEB77558	393356	26110802079	8.7	134103	157893	93349	5.6	186852	213771	1	exact-match	exact-match	yes
HG00732	female	PUR	AMR	GCA_964198225	GCA_964662545	ont	20221220_HG00732_UL_eee-prom1-2C-PAG67955_guppy-5.0.11-sup-prom_fastq_pass	ERR13491767	PRJEB77558	534427	45371676624	15.1	143492	161030	177787	10.5	184369	205008	4	exact-match	exact-match	yes
HG00732	female	PUR	AMR	GCA_964198225	GCA_964662545	ont	20221228_HG00732_UL_eee-prom1-2A-PAG65779_guppy-5.0.11-sup-prom_fastq_pass	ERR13491768	PRJEB77558	260936	13750079878	4.6	124801	145753	45473	2.7	188959	210139	0	exact-match	exact-match	yes
HG00732	female	PUR	AMR	GCA_964198225	GCA_964662545	ont	all	(summary)	(summary)	1876770	136463598636	45.5	136882	158196	502921	29.9	185709	210036	17	all	(summary)	(summary)
HG00732	female	PUR	AMR	GCA_964198225	GCA_964662545	strandseq	all	(summary)	PRJEB12849	-1	-1	-1	-1	-1	-1	-1	-1	-1	-1	all	(summary)	yes
HG00733	female	PUR	AMR	GCA_964198175	GCA_964662795	hifi	HG00733_20190925_EEE_m54329U_190607_185248.Q20	ERR13110537	PRJEB75739	1165188	12442674191	4.1	10697	10719	0	0	0	0	0	m54329U_190607_185248.Q20	fuzzy-match	yes
HG00733	female	PUR	AMR	GCA_964198175	GCA_964662795	hifi	HG00733_20190925_EEE_m54329U_190615_010947.Q20	ERR13110538	PRJEB75739	897059	11762148999	3.9	13129	13191	0	0	0	0	0	m54329U_190615_010947.Q20	fuzzy-match	yes
HG00733	female	PUR	AMR	GCA_964198175	GCA_964662795	hifi	HG00733_20190925_EEE_m54329U_190617_231905.Q20	ERR13110539	PRJEB75739	853596	11221698288	3.7	13166	13225	0	0	0	0	0	m54329U_190617_231905.Q20	fuzzy-match	yes
HG00733	female	PUR	AMR	GCA_964198175	GCA_964662795	hifi	HG00733_20190925_EEE_m54329U_190619_052546.Q20	ERR13110540	PRJEB75739	684358	8977930886	3	13136	13197	0	0	0	0	0	m54329U_190619_052546.Q20	fuzzy-match	yes
HG00733	female	PUR	AMR	GCA_964198175	GCA_964662795	hifi	HG00733_20190925_EEE_m54329U_190629_180018.Q20	ERR13110541	PRJEB75739	1167599	15348796405	5.1	13168	13227	0	0	0	0	0	m54329U_190629_180018.Q20	fuzzy-match	yes
HG00733	female	PUR	AMR	GCA_964198175	GCA_964662795	hifi	HG00733_20190925_EEE_m54329U_190701_222759.Q20	ERR13110542	PRJEB75739	1263676	16588746431	5.5	13145	13206	0	0	0	0	0	m54329U_190701_222759.Q20	fuzzy-match	yes
HG00733	female	PUR	AMR	GCA_964198175	GCA_964662795	hifi	HG00733_20190925_EEE_m54329U_190827_173812.Q20	ERR13110543	PRJEB75739	1627773	27460032904	9.2	16861	17063	0	0	0	0	0	m54329U_190827_173812.Q20	fuzzy-match	yes
HG00733	female	PUR	AMR	GCA_964198175	GCA_964662795	hifi	all	(summary)	(summary)	17830925	308566467119	102.9	17725	18864	0	0	0	0	0	all	(summary)	(summary)
HG00733	female	PUR	AMR	GCA_964198175	GCA_964662795	hifi	m64076_211214_012715.hifi_reads	ERR13110544	PRJEB75739	1943753	39252655500	13.1	20627	21437	0	0	0	0	0	exact-match	exact-match	yes
HG00733	female	PUR	AMR	GCA_964198175	GCA_964662795	hifi	m64076_211215_225159.hifi_reads	ERR13110545	PRJEB75739	1998994	39999489758	13.3	20403	21229	0	0	0	0	0	exact-match	exact-match	yes
HG00733	female	PUR	AMR	GCA_964198175	GCA_964662795	hifi	m64076_211217_081943.hifi_reads	ERR13110546	PRJEB75739	2129673	42997158393	14.3	20613	21428	0	0	0	0	0	exact-match	exact-match	yes
HG00733	female	PUR	AMR	GCA_964198175	GCA_964662795	hifi	m64076_211218_173901.hifi_reads	ERR13110547	PRJEB75739	2055044	41456239442	13.8	20599	21411	0	0	0	0	0	exact-match	exact-match	yes
HG00733	female	PUR	AMR	GCA_964198175	GCA_964662795	hifi	m64076_211221_015212.hifi_reads	ERR13110548	PRJEB75739	2044212	41058895922	13.7	20489	21316	0	0	0	0	0	exact-match	exact-match	yes
HG00733	female	PUR	AMR	GCA_964198175	GCA_964662795	ont	20220223_220216_21-lee-006_PC24B149_3F_guppy-5.0.11-sup-prom_fastq_pass	ERR12954386	PRJEB75216	1274569	78827809245	26.3	138292	165099	271779	16.9	196095	226030	2	exact-match	exact-match	yes
HG00733	female	PUR	AMR	GCA_964198175	GCA_964662795	ont	20220228_220223_21-lee-006_PC24B149_1F_guppy-5.0.11-sup-prom_fastq_pass	ERR12954378	PRJEB75216	268587	15053942567	5	136922	164467	51622	3.2	196228	226412	0	exact-match	exact-match	yes
HG00733	female	PUR	AMR	GCA_964198175	GCA_964662795	ont	20220304_220224_21-lee-006_PC24B149_3D_guppy-5.0.11-sup-prom_fastq_pass	ERR12954370	PRJEB75216	948933	59105032133	19.7	139840	169971	199878	12.7	201196	233838	7	exact-match	exact-match	yes
HG00733	female	PUR	AMR	GCA_964198175	GCA_964662795	ont	HG00733_20210727_UL_eee-prom1-1E-PAH36624_guppy-5.0.11-sup-prom_fastq_pass	ERR13491769	PRJEB77558	724162	22773100416	7.6	143660	179561	76244	4.9	204234	250097	85	exact-match	exact-match	yes
HG00733	female	PUR	AMR	GCA_964198175	GCA_964662795	ont	HG00733_20210728_UL_eee-prom1-1E-PAH36624_guppy-5.0.11-sup-prom_fastq_pass	ERR13491770	PRJEB77558	495668	14836153025	4.9	138458	170570	48847	3.1	202234	241887	32	exact-match	exact-match	yes
HG00733	female	PUR	AMR	GCA_964198175	GCA_964662795	ont	HG00733_20210729_UL_eee-prom1-1E-PAH36624-2_guppy-5.0.11-sup-prom_fastq_pass	ERR13491771	PRJEB77558	1508	36623682	0	119102	135633	112	0	188518	203440	0	exact-match	exact-match	yes
HG00733	female	PUR	AMR	GCA_964198175	GCA_964662795	ont	HG00733_20210729_UL_eee-prom1-1E-PAH36624_guppy-5.0.11-sup-prom_fastq_pass	ERR13491772	PRJEB77558	208931	4665998058	1.6	116563	155740	13708	0.9	196517	245273	23	exact-match	exact-match	yes
HG00733	female	PUR	AMR	GCA_964198175	GCA_964662795	ont	HG00733_20220215_UL_eee-prom1-1D-PAJ02977_guppy-5.0.11-sup-prom_fastq_pass	ERR13491773	PRJEB77558	697101	42437362081	14.1	142508	170099	148710	9.3	198681	229162	8	exact-match	exact-match	yes
HG00733	female	PUR	AMR	GCA_964198175	GCA_964662795	ont	HG00733_20220215_UL_eee-prom1-1F-PAJ09070_guppy-5.0.11-sup-prom_fastq_pass	ERR13491774	PRJEB77558	1123675	33402150084	11.1	108036	150209	91958	5.9	202214	244093	27	exact-match	exact-match	yes
HG00733	female	PUR	AMR	GCA_964198175	GCA_964662795	ont	HG00733_20220215_UL_eee-prom1-2E-PAJ10244_guppy-5.0.11-sup-prom_fastq_pass	ERR13491775	PRJEB77558	7	15431	0	3651	3192	0	0	0	0	0	exact-match	exact-match	yes
HG00733	female	PUR	AMR	GCA_964198175	GCA_964662795	ont	HG00733_20220215_UL_eee-prom1-2G-PAJ10244_guppy-5.0.11-sup-prom_fastq_pass	ERR13491776	PRJEB77558	3	9886	0	8860	7997	0	0	0	0	0	exact-match	exact-match	yes
HG00733	female	PUR	AMR	GCA_964198175	GCA_964662795	ont	all	(summary)	(summary)	5743144	271138196608	90.4	135949	166423	902858	56.9	199258	233413	184	all	(summary)	(summary)
HG00733	female	PUR	AMR	GCA_964198175	GCA_964662795	strandseq	all	(summary)	PRJEB12849	-1	-1	-1	-1	-1	-1	-1	-1	-1	-1	all	(summary)	yes
HG00864	female	CDX	EAS	GCA_964198535	GCA_964662895	hifi	all	(summary)	(summary)	5030429	102551849693	34.2	20749	21553	0	0	0	0	0	all	(summary)	(summary)
HG00864	female	CDX	EAS	GCA_964198535	GCA_964662895	hifi	m64076_220206_113231.hifi_reads	ERR13491777	PRJEB77558	1527128	31071120436	10.4	20706	21500	0	0	0	0	0	exact-match	exact-match	yes
HG00864	female	CDX	EAS	GCA_964198535	GCA_964662895	hifi	m64076_220212_235702.hifi_reads	ERR13491778	PRJEB77558	1755591	35724939823	11.9	20704	21515	0	0	0	0	0	exact-match	exact-match	yes
HG00864	female	CDX	EAS	GCA_964198535	GCA_964662895	hifi	m64076_220214_105131.hifi_reads	ERR13491779	PRJEB77558	1747710	35755789434	11.9	20829	21636	0	0	0	0	0	exact-match	exact-match	yes
HG00864	female	CDX	EAS	GCA_964198535	GCA_964662895	ont	20230330_HG00864_UL_eee-prom1-2F-PAK94939_guppy-5.0.11-sup-prom_fastq_pass	ERR13110549	PRJEB75739	88784	6073565706	2	138664	156669	22915	1.3	183041	205141	0	exact-match	exact-match	yes
HG00864	female	CDX	EAS	GCA_964198535	GCA_964662895	ont	20230411_HG00864_UL_eee-prom1-3A-PAK94259_guppy-5.0.11-sup-prom_fastq_pass	ERR13110550	PRJEB75739	47794	2712575052	0.9	149793	178745	9551	0.6	203104	237138	1	exact-match	exact-match	yes
HG00864	female	CDX	EAS	GCA_964198535	GCA_964662895	ont	20230411_HG00864_UL_eee-prom1-3B-PAK94081_guppy-5.0.11-sup-prom_fastq_pass	ERR13110551	PRJEB75739	242929	16155015686	5.4	156225	187490	57968	3.8	207928	242752	7	exact-match	exact-match	yes
HG00864	female	CDX	EAS	GCA_964198535	GCA_964662895	ont	20230412_HG00864_UL_eee-prom1-3B-PAK94081_guppy-5.0.11-sup-prom_fastq_pass	ERR13110552	PRJEB75739	94848	7360486797	2.5	160714	186059	27752	1.8	204718	233461	0	exact-match	exact-match	yes
HG00864	female	CDX	EAS	GCA_964198535	GCA_964662895	ont	20230413_HG00864_UL_eee-prom1-2D-PAM00916_guppy-5.0.11-sup-prom_fastq_pass	ERR13110553	PRJEB75739	199153	14852139213	5	158033	178554	57944	3.6	197690	222153	0	exact-match	exact-match	yes
HG00864	female	CDX	EAS	GCA_964198535	GCA_964662895	ont	20230413_HG00864_UL_eee-prom1-3B-PAK94081_guppy-5.0.11-sup-prom_fastq_pass	ERR13110554	PRJEB75739	104939	7363865189	2.5	129668	146153	27884	1.6	174386	194012	0	exact-match	exact-match	yes
HG00864	female	CDX	EAS	GCA_964198535	GCA_964662895	ont	20230418_HG00864_UL_eee-prom1-3A-PAK98600_guppy-5.0.11-sup-prom_fastq_pass	ERR13110555	PRJEB75739	224883	17268362243	5.8	163042	192054	64730	4.2	207969	240596	18	exact-match	exact-match	yes
HG00864	female	CDX	EAS	GCA_964198535	GCA_964662895	ont	20230419_HG00864_UL_eee-prom1-3A-PAK98600_guppy-5.0.11-sup-prom_fastq_pass	ERR13110556	PRJEB75739	114733	9094468445	3	162113	184948	35253	2.2	201729	228483	1	exact-match	exact-match	yes
HG00864	female	CDX	EAS	GCA_964198535	GCA_964662895	ont	20230420_HG00864_UL_eee-prom1-3A-PAK98600_guppy-5.0.11-sup-prom_fastq_pass	ERR13110557	PRJEB75739	88869	6553880953	2.2	158077	180693	25446	1.6	198319	224689	1	exact-match	exact-match	yes
HG00864	female	CDX	EAS	GCA_964198535	GCA_964662895	ont	20230426_HG00864_UL_eee-prom1-3C-PAK78782_guppy-5.0.11-sup-prom_fastq_pass	ERR13110558	PRJEB75739	579163	43029546006	14.3	140242	157373	166338	9.7	182731	202982	2	exact-match	exact-match	yes
HG00864	female	CDX	EAS	GCA_964198535	GCA_964662895	ont	all	(summary)	(summary)	1786095	130463905290	43.5	149593	172594	495781	30.5	193420	220480	30	all	(summary)	(summary)
HG00864	female	CDX	EAS	GCA_964198535	GCA_964662895	strandseq	all	(summary)	PRJEB39750	-1	-1	-1	-1	-1	-1	-1	-1	-1	-1	all	(summary)	yes
HG01114	female	CLM	AMR	GCA_964198485	GCA_964662675	hifi	all	(summary)	(summary)	5132266	107393847080	35.8	21191	22226	0	0	0	0	0	all	(summary)	(summary)
HG01114	female	CLM	AMR	GCA_964198485	GCA_964662675	hifi	m64076_220222_003816.hifi_reads	ERR13110559	PRJEB75739	1524912	31838855194	10.6	21149	22161	0	0	0	0	0	exact-match	exact-match	yes
HG01114	female	CLM	AMR	GCA_964198485	GCA_964662675	hifi	m64076_220227_232002.hifi_reads	ERR13110560	PRJEB75739	1751118	36723948151	12.2	21244	22274	0	0	0	0	0	exact-match	exact-match	yes
HG01114	female	CLM	AMR	GCA_964198485	GCA_964662675	hifi	m64076_220301_101421.hifi_reads	ERR13110561	PRJEB75739	1856236	38831043735	12.9	21175	22233	0	0	0	0	0	exact-match	exact-match	yes
HG01114	female	CLM	AMR	GCA_964198485	GCA_964662675	ont	20221025_HG01114_UL_eee-prom1-1C-PAM78971_guppy-5.0.11-sup-prom_fastq_pass	ERR13491780	PRJEB77558	254407	14890030400	5	133724	160001	51918	3.2	190849	219144	0	exact-match	exact-match	yes
HG01114	female	CLM	AMR	GCA_964198485	GCA_964662675	ont	20221101_HG01114_UL_eee-prom1-1B-PAM79352_guppy-5.0.11-sup-prom_fastq_pass	ERR13491781	PRJEB77558	393893	25117663857	8.4	153192	180523	90636	5.8	204684	234644	3	exact-match	exact-match	yes
HG01114	female	CLM	AMR	GCA_964198485	GCA_964662675	ont	20221102_HG01114_UL_eee-prom1-3F-PAK34726_guppy-5.0.11-sup-prom_fastq_pass	ERR13491782	PRJEB77558	237240	16815600495	5.6	136256	160799	60863	3.7	188240	215003	3	exact-match	exact-match	yes
HG01114	female	CLM	AMR	GCA_964198485	GCA_964662675	ont	20221103_HG01114_UL_eee-prom1-3F-PAK34726_guppy-5.0.11-sup-prom_fastq_pass	ERR13491783	PRJEB77558	40590	2852687953	1	127943	150128	10206	0.6	179364	205050	0	exact-match	exact-match	yes
HG01114	female	CLM	AMR	GCA_964198485	GCA_964662675	ont	20221108_HG01114_UL_eee-prom1-3A-PAM79079_guppy-5.0.11-sup-prom_fastq_pass	ERR13491784	PRJEB77558	640387	21330370090	7.1	106445	124479	70481	3.8	163517	183919	0	exact-match	exact-match	yes
HG01114	female	CLM	AMR	GCA_964198485	GCA_964662675	ont	20221130_HG01114_UL_eee-prom1-2B-PAG69678_guppy-5.0.11-sup-prom_fastq_pass	ERR13491785	PRJEB77558	614447	45350910793	15.1	156513	188509	159727	10.5	211497	245777	7	exact-match	exact-match	yes
HG01114	female	CLM	AMR	GCA_964198485	GCA_964662675	ont	20221206_HG01114_UL_eee-prom1-2B-PAG66283_guppy-5.0.11-sup-prom_fastq_pass	ERR13491786	PRJEB77558	309901	21795685593	7.3	150098	184329	74764	4.9	210076	246356	2	exact-match	exact-match	yes
HG01114	female	CLM	AMR	GCA_964198485	GCA_964662675	ont	20221207_HG01114_UL_eee-prom1-2B-PAG66283_guppy-5.0.11-sup-prom_fastq_pass	ERR13491787	PRJEB77558	279530	20612567178	6.9	142618	169449	73373	4.6	196381	225775	2	exact-match	exact-match	yes
HG01114	female	CLM	AMR	GCA_964198485	GCA_964662675	ont	all	(summary)	(summary)	2770395	168765516359	56.3	140864	170435	591968	37	197315	229321	17	all	(summary)	(summary)
HG01114	female	CLM	AMR	GCA_964198485	GCA_964662675	strandseq	all	(summary)	PRJEB39750	-1	-1	-1	-1	-1	-1	-1	-1	-1	-1	all	(summary)	yes
HG01352	female	CLM	AMR	GCA_964198335	GCA_964662365	hifi	all	(summary)	(summary)	7470651	129642066529	43.2	16935	18137	0	0	0	0	0	all	(summary)	(summary)
HG01352	female	CLM	AMR	GCA_964198335	GCA_964662365	hifi	m54329U_200819_192918.ccs	ERR13491788	PRJEB77558	1755417	28357440737	9.5	16212	16293	0	0	0	0	0	m54329U_200819_192918.Q20	fuzzy-match	yes
HG01352	female	CLM	AMR	GCA_964198335	GCA_964662365	hifi	m54329U_200824_191532.ccs	ERR13491789	PRJEB77558	1639743	26574151881	8.9	16266	16345	0	0	0	0	0	m54329U_200824_191532.Q20	fuzzy-match	yes
HG01352	female	CLM	AMR	GCA_964198335	GCA_964662365	hifi	m54329U_200826_013039.ccs	ERR13491790	PRJEB77558	1310081	21212211819	7.1	16251	16330	0	0	0	0	0	m54329U_200826_013039.Q20	fuzzy-match	yes
HG01352	female	CLM	AMR	GCA_964198335	GCA_964662365	hifi	m54329U_210320_235902.hifi_reads	ERR13491791	PRJEB77558	630988	12730908320	4.2	21130	21550	0	0	0	0	0	exact-match	exact-match	yes
HG01352	female	CLM	AMR	GCA_964198335	GCA_964662365	hifi	m54329U_210330_183359.hifi_reads	ERR13491792	PRJEB77558	1242842	23755430479	7.9	19903	20490	0	0	0	0	0	exact-match	exact-match	yes
HG01352	female	CLM	AMR	GCA_964198335	GCA_964662365	hifi	m64076_210321_010456.hifi_reads	ERR13110562	PRJEB75739	891580	17011923293	5.7	19848	20426	0	0	0	0	0	exact-match	exact-match	yes
HG01352	female	CLM	AMR	GCA_964198335	GCA_964662365	ont	HG01352_20210803_UL_eee-prom1-3B-PAH34256_guppy-5.0.11-sup-prom_fastq_pass	ERR13491793	PRJEB77558	2145617	18822850994	6.3	47016	60655	25038	1.1	134044	148783	0	exact-match	exact-match	yes
HG01352	female	CLM	AMR	GCA_964198335	GCA_964662365	ont	HG01352_20210804_UL_eee-prom1-3B-PAH34256_guppy-5.0.11-sup-prom_fastq_pass	ERR13491794	PRJEB77558	663593	6861332895	2.3	47346	60884	8914	0.4	132282	149813	2	exact-match	exact-match	yes
HG01352	female	CLM	AMR	GCA_964198335	GCA_964662365	ont	HG01352_20210805_UL_eee-prom1-3B-PAH34256_guppy-5.0.11-sup-prom_fastq_pass	ERR13491795	PRJEB77558	255359	3006361717	1	46934	59576	3743	0.2	132230	145976	0	exact-match	exact-match	yes
HG01352	female	CLM	AMR	GCA_964198335	GCA_964662365	ont	HG01352_20210817_UL_eee-prom1-1A-PAH35732_guppy-5.0.11-sup-prom_fastq_pass	ERR13491796	PRJEB77558	149810	5698326638	1.9	117258	153219	18463	1.1	181298	227078	16	exact-match	exact-match	yes
HG01352	female	CLM	AMR	GCA_964198335	GCA_964662365	ont	HG01352_20210817_UL_eee-prom1-1C-PAH34287_guppy-5.0.11-sup-prom_fastq_pass	ERR13491797	PRJEB77558	298111	17543877819	5.8	129692	158418	60364	3.6	187482	219763	1	exact-match	exact-match	yes
HG01352	female	CLM	AMR	GCA_964198335	GCA_964662365	ont	HG01352_20210819_UL_eee-prom1-1C-PAH34287_guppy-5.0.11-sup-prom_fastq_pass	ERR13491798	PRJEB77558	26540	1555305820	0.5	105580	127887	4964	0.3	168538	191306	0	exact-match	exact-match	yes
HG01352	female	CLM	AMR	GCA_964198335	GCA_964662365	ont	HG01352_20210831_UL_eee-prom1-3D-PAH62033_guppy-5.0.11-sup-prom_fastq_pass	ERR13491799	PRJEB77558	729440	25008926333	8.3	137597	179967	76937	5.2	218301	259019	11	exact-match	exact-match	yes
HG01352	female	CLM	AMR	GCA_964198335	GCA_964662365	ont	HG01352_20210902_UL_eee-prom1-3D-PAH62033_guppy-5.0.11-sup-prom_fastq_pass	ERR13491800	PRJEB77558	107200	6128499348	2	121484	147074	20916	1.2	179286	207433	0	exact-match	exact-match	yes
HG01352	female	CLM	AMR	GCA_964198335	GCA_964662365	ont	HG01352_20210915_UL_eee-prom1-3A-PAH79870_guppy-5.0.11-sup-prom_fastq_pass	ERR13491801	PRJEB77558	701836	34396893653	11.5	156669	200724	111201	7.7	227128	272234	31	exact-match	exact-match	yes
HG01352	female	CLM	AMR	GCA_964198335	GCA_964662365	ont	HG01352_20210917_UL_eee-prom1-3A-PAH79870_guppy-5.0.11-sup-prom_fastq_pass	ERR13491802	PRJEB77558	124964	3650419611	1.2	127784	163866	11488	0.7	200258	239697	0	exact-match	exact-match	yes
HG01352	female	CLM	AMR	GCA_964198335	GCA_964662365	ont	HG01352_20210928_UL_eee-prom1-3A-PAH79825_guppy-5.0.11-sup-prom_fastq_pass	ERR13491803	PRJEB77558	682192	15502354717	5.2	70133	94449	33806	1.8	154865	183942	1	exact-match	exact-match	yes
HG01352	female	CLM	AMR	GCA_964198335	GCA_964662365	ont	HG01352_20211102_UL_eee-prom1-1A-PAI18864_guppy-5.0.11-sup-prom_fastq_pass	ERR13491804	PRJEB77558	1514382	59117667199	19.7	102121	131765	174917	10	174755	208115	19	exact-match	exact-match	yes
HG01352	female	CLM	AMR	GCA_964198335	GCA_964662365	ont	all	(summary)	(summary)	7399044	197292816744	65.8	101925	140645	550751	33.4	187164	228920	81	all	(summary)	(summary)
HG01352	female	CLM	AMR	GCA_964198335	GCA_964662365	strandseq	all	(summary)	PRJEB39750	-1	-1	-1	-1	-1	-1	-1	-1	-1	-1	all	(summary)	yes
HG01457	male	CLM	AMR	GCA_964198385	GCA_964662455	hifi	JAX_HiFi_HG01457_m64039_210627_040723	ERR10968796	PRJEB58376	1621207	26944962590	9	16570	17648	0	0	0	0	0	exact-match	exact-match	yes
HG01457	male	CLM	AMR	GCA_964198385	GCA_964662455	hifi	JAX_HiFi_HG01457_m64039_211217_233816	ERR10968795	PRJEB58376	2221753	36188329639	12.1	16170	17285	0	0	0	0	0	exact-match	exact-match	yes
HG01457	male	CLM	AMR	GCA_964198385	GCA_964662455	hifi	JAX_HiFi_HG01457_m64119_210701_004527	ERR10968792	PRJEB58376	1694345	30621678248	10.2	18292	19305	0	0	0	0	0	exact-match	exact-match	yes
HG01457	male	CLM	AMR	GCA_964198385	GCA_964662455	hifi	JAX_HiFi_HG01457_m64119_210710_045611	ERR10968793	PRJEB58376	1707178	27831909828	9.3	16211	17287	0	0	0	0	0	exact-match	exact-match	yes
HG01457	male	CLM	AMR	GCA_964198385	GCA_964662455	hifi	JAX_HiFi_HG01457_m64119_210723_055657	ERR10968791	PRJEB58376	1288139	20161246105	6.7	15456	16467	0	0	0	0	0	exact-match	exact-match	yes
HG01457	male	CLM	AMR	GCA_964198385	GCA_964662455	hifi	JAX_HiFi_HG01457_m64119_211210_191732	ERR10968794	PRJEB58376	2483063	40287946996	13.4	16099	17226	0	0	0	0	0	exact-match	exact-match	yes
HG01457	male	CLM	AMR	GCA_964198385	GCA_964662455	hifi	all	(summary)	(summary)	11015685	182036073406	60.7	16449	17575	0	0	0	0	0	all	(summary)	(summary)
HG01457	male	CLM	AMR	GCA_964198385	GCA_964662455	ont	20210727_210713_21-lee-006_PCT0053_2-A9-D9_guppy-5.0.11-sup-prom_fastq_pass	ERR11028140	PRJEB58376	1407800	95421232427	31.8	142889	161625	351393	21.3	191013	213221	4	exact-match	exact-match	yes
HG01457	male	CLM	AMR	GCA_964198385	GCA_964662455	ont	20211022_211012_21-lee-006_PCT0053_2-A5-D5_guppy-5.0.11-sup-prom_fastq_pass	ERR11028083	PRJEB58376	958941	71292115911	23.8	196303	225166	252130	18.4	242229	275119	38	exact-match	exact-match	yes
HG01457	male	CLM	AMR	GCA_964198385	GCA_964662455	ont	all	(summary)	(summary)	2366741	166713348338	55.6	162157	188797	603523	39.7	210780	241864	42	all	(summary)	(summary)
HG01457	male	CLM	AMR	GCA_964198385	GCA_964662455	strandseq	all	(summary)	PRJEB39750	-1	-1	-1	-1	-1	-1	-1	-1	-1	-1	all	(summary)	yes
HG01505	male	IBS	EUR	GCA_964198475	GCA_964662375	hifi	JAX_HiFi_HG01505_m64039_220227_171917	ERR10966450	PRJEB58376	1900837	28779311333	9.6	15607	16520	0	0	0	0	0	exact-match	exact-match	yes
HG01505	male	IBS	EUR	GCA_964198475	GCA_964662375	hifi	JAX_HiFi_HG01505_m64119_220223_062343	ERR10966449	PRJEB58376	2505090	39435278163	13.1	16190	17197	0	0	0	0	0	exact-match	exact-match	yes
HG01505	male	IBS	EUR	GCA_964198475	GCA_964662375	hifi	JAX_HiFi_HG01505_m64119_220302_072750	ERR10966448	PRJEB58376	2347805	38945895965	13	16835	17869	0	0	0	0	0	exact-match	exact-match	yes
HG01505	male	IBS	EUR	GCA_964198475	GCA_964662375	hifi	all	(summary)	(summary)	6753732	107160485461	35.7	16268	17259	0	0	0	0	0	all	(summary)	(summary)
HG01505	male	IBS	EUR	GCA_964198475	GCA_964662375	ont	20220405_220329_21-lee-006_PC24B149_3F_guppy-5.0.11-sup-prom_fastq_pass	ERR11028095	PRJEB58376	1464684	91540711392	30.5	147572	172335	328053	20.7	199261	227979	5	exact-match	exact-match	yes
HG01505	male	IBS	EUR	GCA_964198475	GCA_964662375	ont	20220408_220405_21-lee-006_PC24B149_3F_guppy-5.0.11-sup-prom_fastq_pass	ERR11028138	PRJEB58376	537977	29921074880	10	135950	156374	106914	6.4	188226	212314	1	exact-match	exact-match	yes
HG01505	male	IBS	EUR	GCA_964198475	GCA_964662375	ont	20220408_220406_21-lee-006_PC24B149_1F_guppy-5.0.11-sup-prom_fastq_pass	ERR11028092	PRJEB58376	241587	19177244354	6.4	151006	170881	72619	4.5	194496	218665	0	exact-match	exact-match	yes
HG01505	male	IBS	EUR	GCA_964198475	GCA_964662375	ont	20220412_220407_21-lee-006_PC24B149_1F_guppy-5.0.11-sup-prom_fastq_pass	ERR11028091	PRJEB58376	279128	16455368476	5.5	138501	159311	59014	3.6	189946	214920	0	exact-match	exact-match	yes
HG01505	male	IBS	EUR	GCA_964198475	GCA_964662375	ont	all	(summary)	(summary)	2523376	157094399102	52.4	144708	167753	566600	35.1	195558	222597	6	all	(summary)	(summary)
HG01505	male	IBS	EUR	GCA_964198475	GCA_964662375	strandseq	all	(summary)	PRJEB39750	-1	-1	-1	-1	-1	-1	-1	-1	-1	-1	all	(summary)	yes
HG01573	female	PEL	AMR	GCA_964199705	GCA_964662955	hifi	all	(summary)	(summary)	6409050	125823884282	41.9	19945	20799	0	0	0	0	0	all	(summary)	(summary)
HG01573	female	PEL	AMR	GCA_964199705	GCA_964662955	hifi	m64076_220316_013247.hifi_reads	ERR13110563	PRJEB75739	2057341	40449363238	13.5	19976	20831	0	0	0	0	0	exact-match	exact-match	yes
HG01573	female	PEL	AMR	GCA_964199705	GCA_964662955	hifi	m64076_220320_103439.hifi_reads	ERR13110564	PRJEB75739	2110305	41253642460	13.8	19849	20704	0	0	0	0	0	exact-match	exact-match	yes
HG01573	female	PEL	AMR	GCA_964199705	GCA_964662955	hifi	m64076_220321_213115.hifi_reads	ERR13110565	PRJEB75739	2241404	44120878584	14.7	20007	20860	0	0	0	0	0	exact-match	exact-match	yes
HG01573	female	PEL	AMR	GCA_964199705	GCA_964662955	ont	20220920_HG01573_UL_eee-prom1-1C-PAM64632_guppy-5.0.11-sup-prom_fastq_pass	ERR13491805	PRJEB77558	434694	21674010572	7.2	133242	164620	72835	4.5	196498	229315	0	exact-match	exact-match	yes
HG01573	female	PEL	AMR	GCA_964199705	GCA_964662955	ont	20221004_HG01573_UL_eee-prom1-1A-PAM23460_guppy-5.0.11-sup-prom_fastq_pass	ERR13491806	PRJEB77558	288798	12719593692	4.2	147468	175200	44420	2.8	204308	234482	3	exact-match	exact-match	yes
HG01573	female	PEL	AMR	GCA_964199705	GCA_964662955	ont	20221011_HG01573_UL_eee-prom1-1C-PAM78043_guppy-5.0.11-sup-prom_fastq_pass	ERR13491807	PRJEB77558	426569	17817590285	5.9	124784	148015	61021	3.6	183257	208554	1	exact-match	exact-match	yes
HG01573	female	PEL	AMR	GCA_964199705	GCA_964662955	ont	20221012_HG01573_UL_eee-prom1-1G-PAM78202_guppy-5.0.11-sup-prom_fastq_pass	ERR13491808	PRJEB77558	136726	8080727538	2.7	150344	172643	30004	1.9	197802	223173	0	exact-match	exact-match	yes
HG01573	female	PEL	AMR	GCA_964199705	GCA_964662955	ont	20221013_HG01573_UL_eee-prom1-1G-PAM78202_guppy-5.0.11-sup-prom_fastq_pass	ERR13491809	PRJEB77558	297110	15709240317	5.2	127307	147123	56147	3.3	179616	202002	0	exact-match	exact-match	yes
HG01573	female	PEL	AMR	GCA_964199705	GCA_964662955	ont	20221018_HG01573_UL_eee-prom1-1B-PAM78356_guppy-5.0.11-sup-prom_fastq_pass	ERR13491810	PRJEB77558	170410	13015420163	4.3	197114	242489	44902	3.3	248608	297333	46	exact-match	exact-match	yes
HG01573	female	PEL	AMR	GCA_964199705	GCA_964662955	ont	20221025_HG01573_UL_eee-prom1-1A-PAM79285_guppy-5.0.11-sup-prom_fastq_pass	ERR13491811	PRJEB77558	224353	19199578895	6.4	166520	198816	69713	4.7	214689	251106	10	exact-match	exact-match	yes
HG01573	female	PEL	AMR	GCA_964199705	GCA_964662955	ont	20230207_HG01573_UL_eee-prom1-3A-PAG84447_guppy-5.0.11-sup-prom_fastq_pass	ERR13491812	PRJEB77558	1277853	30854634441	10.3	103833	124407	96379	5.3	168823	191944	5	exact-match	exact-match	yes
HG01573	female	PEL	AMR	GCA_964199705	GCA_964662955	ont	20230209_HG01573_UL_eee-prom1-3A-PAG84447_guppy-5.0.11-sup-prom_fastq_pass	ERR13491813	PRJEB77558	369516	8324155059	2.8	62133	79981	15726	0.8	143880	166278	1	exact-match	exact-match	yes
HG01573	female	PEL	AMR	GCA_964199705	GCA_964662955	ont	all	(summary)	(summary)	3626029	147394950962	49.1	129215	160233	491147	30.2	192360	226706	66	all	(summary)	(summary)
HG01573	female	PEL	AMR	GCA_964199705	GCA_964662955	strandseq	all	(summary)	PRJEB39750	-1	-1	-1	-1	-1	-1	-1	-1	-1	-1	all	(summary)	yes
HG01596	male	KHV	EAS	GCA_964198985	GCA_964662355	hifi	JAX_HiFi_HG01596_m64039_220216_202046	ERR10966391	PRJEB58376	2493266	37776612022	12.6	15317	16311	0	0	0	0	0	exact-match	exact-match	yes
HG01596	male	KHV	EAS	GCA_964198985	GCA_964662355	hifi	JAX_HiFi_HG01596_m64119_220209_052029	ERR10966392	PRJEB58376	2662076	40235755511	13.4	15259	16265	0	0	0	0	0	exact-match	exact-match	yes
HG01596	male	KHV	EAS	GCA_964198985	GCA_964662355	hifi	JAX_HiFi_HG01596_m64119_220214_210708	ERR10966390	PRJEB58376	2649380	40373164603	13.5	15414	16421	0	0	0	0	0	exact-match	exact-match	yes
HG01596	male	KHV	EAS	GCA_964198985	GCA_964662355	hifi	all	(summary)	(summary)	7804722	118385532136	39.5	15330	16333	0	0	0	0	0	all	(summary)	(summary)
HG01596	male	KHV	EAS	GCA_964198985	GCA_964662355	ont	20220510_220504_21-lee-006_PC24B149-2E_guppy-5.0.11-sup-prom_fastq_pass	ERR11028134	PRJEB58376	560960	37390760942	12.5	148680	175234	130823	8.4	203981	233670	4	exact-match	exact-match	yes
HG01596	male	KHV	EAS	GCA_964198985	GCA_964662355	ont	20220511_220506_21-lee-006_PC24B149_2D_guppy-5.0.11-sup-prom_fastq_pass	ERR11028130	PRJEB58376	94783	6349146233	2.1	133191	156383	22332	1.3	188545	214056	0	exact-match	exact-match	yes
HG01596	male	KHV	EAS	GCA_964198985	GCA_964662355	ont	20220515_220510_21-lee-006_PC24B149_2E_guppy-5.0.11-sup-prom_fastq_pass	ERR11028088	PRJEB58376	434801	29532877386	9.8	150548	175360	105801	6.7	202759	230514	0	exact-match	exact-match	yes
HG01596	male	KHV	EAS	GCA_964198985	GCA_964662355	ont	20220518_220512_21-lee-006_PC24B149_3C_guppy-5.0.11-sup-prom_fastq_pass	ERR11028135	PRJEB58376	132900	6858185735	2.3	118665	141111	22753	1.3	179733	204327	0	exact-match	exact-match	yes
HG01596	male	KHV	EAS	GCA_964198985	GCA_964662355	ont	20230522_230516_23-lee-007_PCA100115_3B-run6_guppy-5.0.11-sup-prom_fastq_pass	ERR12954426	PRJEB75216	1355076	73095269594	24.4	115674	137824	248670	14	172113	197507	2	exact-match	exact-match	yes
HG01596	male	KHV	EAS	GCA_964198985	GCA_964662355	ont	all	(summary)	(summary)	2578520	153226239890	51.1	129418	155104	530379	31.8	186610	215011	6	all	(summary)	(summary)
HG01596	male	KHV	EAS	GCA_964198985	GCA_964662355	strandseq	all	(summary)	PRJEB39750	-1	-1	-1	-1	-1	-1	-1	-1	-1	-1	all	(summary)	yes
HG01890	male	ACB	AFR	GCA_964199185	GCA_964662635	hifi	JAX_HiFi_HG01890_m64039_211124_052608	ERR10966453	PRJEB58376	2679970	42493812575	14.2	16122	16837	0	0	0	0	0	exact-match	exact-match	yes
HG01890	male	ACB	AFR	GCA_964199185	GCA_964662635	hifi	JAX_HiFi_HG01890_m64039_211205_042353	ERR10966454	PRJEB58376	2667483	41484073144	13.8	15761	16490	0	0	0	0	0	exact-match	exact-match	yes
HG01890	male	ACB	AFR	GCA_964199185	GCA_964662635	hifi	JAX_HiFi_HG01890_m64039_211213_024848	ERR10966455	PRJEB58376	2721553	41984393770	14	15613	16358	0	0	0	0	0	exact-match	exact-match	yes
HG01890	male	ACB	AFR	GCA_964199185	GCA_964662635	hifi	JAX_HiFi_HG01890_m64039_211222_053942	ERR10966452	PRJEB58376	2559661	38113193080	12.7	15100	15877	0	0	0	0	0	exact-match	exact-match	yes
HG01890	male	ACB	AFR	GCA_964199185	GCA_964662635	hifi	JAX_HiFi_HG01890_m64119_211215_040636	ERR10966451	PRJEB58376	2657526	39302502283	13.1	14989	15780	0	0	0	0	0	exact-match	exact-match	yes
HG01890	male	ACB	AFR	GCA_964199185	GCA_964662635	hifi	all	(summary)	(summary)	13286193	203377974852	67.8	15537	16283	0	0	0	0	0	all	(summary)	(summary)
HG01890	male	ACB	AFR	GCA_964199185	GCA_964662635	ont	20220210_220202_21-lee-006_PC24B149_2E_guppy-5.0.11-sup-prom_fastq_pass	ERR11028084	PRJEB58376	1003087	69539150517	23.2	160280	192862	242357	16.2	216557	251411	10	exact-match	exact-match	yes
HG01890	male	ACB	AFR	GCA_964199185	GCA_964662635	ont	20220215_220209_21-lee-006_PC24B149_1F_guppy-5.0.11-sup-prom_fastq_pass	ERR11028098	PRJEB58376	782368	51400484760	17.1	159700	189441	181959	12	213116	245869	11	exact-match	exact-match	yes
HG01890	male	ACB	AFR	GCA_964199185	GCA_964662635	ont	20230530_230523_23-lee-007_PCA100115_3F-run11_guppy-5.0.11-sup-prom_fastq_pass	ERR12954414	PRJEB75216	924130	41026742239	13.7	146310	174548	141222	9.1	205782	235776	4	exact-match	exact-match	yes
HG01890	male	ACB	AFR	GCA_964199185	GCA_964662635	ont	all	(summary)	(summary)	2709585	161966377516	54	156390	187137	565538	37.4	212728	245826	25	all	(summary)	(summary)
HG01890	male	ACB	AFR	GCA_964199185	GCA_964662635	strandseq	all	(summary)	PRJEB39750	-1	-1	-1	-1	-1	-1	-1	-1	-1	-1	all	(summary)	yes
HG02011	male	ACB	AFR	GCA_964198695	GCA_964662625	hifi	JAX_HiFi_HG02011_m64039_220121_204950	ERR10912049	PRJEB58376	2288533	41862702544	14	18711	19591	0	0	0	0	0	exact-match	exact-match	yes
HG02011	male	ACB	AFR	GCA_964198695	GCA_964662625	hifi	JAX_HiFi_HG02011_m64119_220104_202343	ERR10966478	PRJEB58376	2266129	38400859840	12.8	17370	18264	0	0	0	0	0	exact-match	exact-match	yes
HG02011	male	ACB	AFR	GCA_964198695	GCA_964662625	hifi	JAX_HiFi_HG02011_m64119_220114_220850	ERR10912050	PRJEB58376	2388311	40664209125	13.6	17458	18420	0	0	0	0	0	exact-match	exact-match	yes
HG02011	male	ACB	AFR	GCA_964198695	GCA_964662625	hifi	all	(summary)	(summary)	6942973	120927771509	40.3	17879	18776	0	0	0	0	0	all	(summary)	(summary)
HG02011	male	ACB	AFR	GCA_964198695	GCA_964662625	ont	20220322_220316_21-lee-006_PC24B149_3F_guppy-5.0.11-sup-prom_fastq_pass	ERR11028132	PRJEB58376	869956	61543667300	20.5	154075	182118	218518	14.2	207863	238299	3	exact-match	exact-match	yes
HG02011	male	ACB	AFR	GCA_964198695	GCA_964662625	ont	20220405_220329_21-lee-006_PC24B149_2F_guppy-5.0.11-sup-prom_fastq_pass	ERR11028127	PRJEB58376	706268	19330425214	6.4	59683	100022	37130	2.2	181187	216155	0	exact-match	exact-match	yes
HG02011	male	ACB	AFR	GCA_964198695	GCA_964662625	ont	20220405_220330_21-lee-006_PC24B149_1D_guppy-5.0.11-sup-prom_fastq_pass	ERR11028125	PRJEB58376	562441	25130098667	8.4	89079	113727	69048	3.7	161426	190179	0	exact-match	exact-match	yes
HG02011	male	ACB	AFR	GCA_964198695	GCA_964662625	ont	20230522_230516_23-lee-007_PCA100115_3F-run8_guppy-5.0.11-sup-prom_fastq_pass	ERR12954383	PRJEB75216	1210385	73574056414	24.5	115724	135261	254600	14.1	169850	191905	0	exact-match	exact-match	yes
HG02011	male	ACB	AFR	GCA_964198695	GCA_964662625	ont	all	(summary)	(summary)	3349050	179578247595	59.9	117073	144513	579296	34.2	183111	212478	3	all	(summary)	(summary)
HG02011	male	ACB	AFR	GCA_964198695	GCA_964662625	strandseq	all	(summary)	PRJEB39750	-1	-1	-1	-1	-1	-1	-1	-1	-1	-1	all	(summary)	yes
HG02018	female	KHV	EAS	GCA_964199715	GCA_964662585	hifi	all	(summary)	(summary)	5671496	112008046112	37.3	19937	20822	0	0	0	0	0	all	(summary)	(summary)
HG02018	female	KHV	EAS	GCA_964199715	GCA_964662585	hifi	m54329U_220125_004416.hifi_reads	ERR13491814	PRJEB77558	1946745	38585635618	12.9	20019	20907	0	0	0	0	0	exact-match	exact-match	yes
HG02018	female	KHV	EAS	GCA_964199715	GCA_964662585	hifi	m54329U_220128_015221.hifi_reads	ERR13491815	PRJEB77558	1752787	34555179108	11.5	19895	20774	0	0	0	0	0	exact-match	exact-match	yes
HG02018	female	KHV	EAS	GCA_964199715	GCA_964662585	hifi	m54329U_220129_124757.hifi_reads	ERR13491816	PRJEB77558	1971964	38867231386	13	19896	20779	0	0	0	0	0	exact-match	exact-match	yes
HG02018	female	KHV	EAS	GCA_964199715	GCA_964662585	ont	20221025_HG02018_UL_eee-prom1-1D-PAM78083_guppy-5.0.11-sup-prom_fastq_pass	ERR13491817	PRJEB77558	264313	22400589577	7.5	167741	193443	84201	5.5	210597	240364	3	exact-match	exact-match	yes
HG02018	female	KHV	EAS	GCA_964199715	GCA_964662585	ont	20221101_HG02018_UL_eee-prom1-1G-PAM79302_guppy-5.0.11-sup-prom_fastq_pass	ERR13491818	PRJEB77558	284590	20952166151	7	172262	207901	72973	5.1	228049	264781	6	exact-match	exact-match	yes
HG02018	female	KHV	EAS	GCA_964199715	GCA_964662585	ont	20221102_HG02018_UL_eee-prom1-3H-PAM78744_guppy-5.0.11-sup-prom_fastq_pass	ERR13491819	PRJEB77558	364624	27032171888	9	164099	193433	97049	6.5	215316	247143	2	exact-match	exact-match	yes
HG02018	female	KHV	EAS	GCA_964199715	GCA_964662585	ont	20221108_HG02018_UL_eee-prom1-3B-PAM64235_guppy-5.0.11-sup-prom_fastq_pass	ERR13491820	PRJEB77558	173097	12843208646	4.3	180881	207026	47921	3.3	222738	252326	0	exact-match	exact-match	yes
HG02018	female	KHV	EAS	GCA_964199715	GCA_964662585	ont	20221130_HG02018_UL_eee-prom1-2C-PAM77931_guppy-5.0.11-sup-prom_fastq_pass	ERR13491821	PRJEB77558	387342	18597276701	6.2	119921	138152	64170	3.6	175541	196164	0	exact-match	exact-match	yes
HG02018	female	KHV	EAS	GCA_964199715	GCA_964662585	ont	20221206_HG02018_UL_eee-prom1-2C-PAG68624_guppy-5.0.11-sup-prom_fastq_pass	ERR13491822	PRJEB77558	464626	21386509866	7.1	105811	121556	71473	3.8	160578	178588	1	exact-match	exact-match	yes
HG02018	female	KHV	EAS	GCA_964199715	GCA_964662585	ont	20221207_HG02018_UL_eee-prom1-2C-PAG68624_guppy-5.0.11-sup-prom_fastq_pass	ERR13491823	PRJEB77558	251939	12052805968	4	98920	114132	38416	2	155200	172779	0	exact-match	exact-match	yes
HG02018	female	KHV	EAS	GCA_964199715	GCA_964662585	ont	20230210_HG02018_UL_eee-prom1-3B-PAG76493_guppy-5.0.11-sup-prom_fastq_pass	ERR13491824	PRJEB77558	527482	16732235862	5.6	98776	131289	48697	2.8	169724	212603	24	exact-match	exact-match	yes
HG02018	female	KHV	EAS	GCA_964199715	GCA_964662585	ont	all	(summary)	(summary)	2718013	151996964659	50.7	135922	166571	524900	32.5	194296	228088	36	all	(summary)	(summary)
HG02018	female	KHV	EAS	GCA_964199715	GCA_964662585	strandseq	all	(summary)	PRJEB39750	-1	-1	-1	-1	-1	-1	-1	-1	-1	-1	all	(summary)	yes
HG02059	female	KHV	EAS	GCA_964198395	GCA_964662525	hifi	all	(summary)	(summary)	6272041	114925740336	38.3	18135	18807	0	0	0	0	0	all	(summary)	(summary)
HG02059	female	KHV	EAS	GCA_964198395	GCA_964662525	hifi	m54329U_210430_224654.hifi_reads	ERR13491825	PRJEB77558	1310008	25417835033	8.5	19580	20171	0	0	0	0	0	exact-match	exact-match	yes
HG02059	female	KHV	EAS	GCA_964198395	GCA_964662525	hifi	m54329U_210505_001822.hifi_reads	ERR13491826	PRJEB77558	1370987	26438517959	8.8	19424	20032	0	0	0	0	0	exact-match	exact-match	yes
HG02059	female	KHV	EAS	GCA_964198395	GCA_964662525	hifi	m64076_200818_185305.ccs	ERR13491827	PRJEB77558	1370718	24142861057	8	17694	17794	0	0	0	0	0	m64076_200818_185305.Q20	fuzzy-match	yes
HG02059	female	KHV	EAS	GCA_964198395	GCA_964662525	hifi	m64076_200821_215706.ccs	ERR13491828	PRJEB77558	1112101	19512323002	6.5	17623	17725	0	0	0	0	0	m64076_200821_215706.Q20	fuzzy-match	yes
HG02059	female	KHV	EAS	GCA_964198395	GCA_964662525	hifi	m64076_200823_041159.ccs	ERR13491829	PRJEB77558	1108227	19414203285	6.5	17596	17698	0	0	0	0	0	m64076_200823_041159.Q20	fuzzy-match	yes
HG02059	female	KHV	EAS	GCA_964198395	GCA_964662525	ont	HG02059_20210817_UL_eee-prom1-1B-PAH34460_guppy-5.0.11-sup-prom_fastq_pass	ERR13491830	PRJEB77558	309858	6560112727	2.2	108063	154380	19139	1.2	184303	250105	56	exact-match	exact-match	yes
HG02059	female	KHV	EAS	GCA_964198395	GCA_964662525	ont	HG02059_20210817_UL_eee-prom1-1D-PAH40455_guppy-5.0.11-sup-prom_fastq_pass	ERR13491831	PRJEB77558	882488	44721040061	14.9	109593	141969	137741	8.1	180291	215490	7	exact-match	exact-match	yes
HG02059	female	KHV	EAS	GCA_964198395	GCA_964662525	ont	HG02059_20210819_UL_eee-prom1-1B-PAH34460_guppy-5.0.11-sup-prom_fastq_pass	ERR13491832	PRJEB77558	3826	51527378	0	85190	101945	135	0	166631	183264	0	exact-match	exact-match	yes
HG02059	female	KHV	EAS	GCA_964198395	GCA_964662525	ont	HG02059_20210908_UL_eee-prom1-2F-PAH61827_guppy-5.0.11-sup-prom_fastq_pass	ERR13491833	PRJEB77558	431008	19225666897	6.4	183439	257503	57369	4.5	266904	345008	274	exact-match	exact-match	yes
HG02059	female	KHV	EAS	GCA_964198395	GCA_964662525	ont	HG02059_20210913_UL_eee-prom1-1A-PAH61827_guppy-5.0.11-sup-prom_fastq_pass	ERR13491834	PRJEB77558	38798	1681234440	0.6	120234	156065	5279	0.3	190148	231082	0	exact-match	exact-match	yes
HG02059	female	KHV	EAS	GCA_964198395	GCA_964662525	ont	HG02059_20210922_UL_eee-prom1-2A-PAH80144_guppy-5.0.11-sup-prom_fastq_pass	ERR13491835	PRJEB77558	496763	32467500350	10.8	152178	193975	106570	7.2	219786	263020	18	exact-match	exact-match	yes
HG02059	female	KHV	EAS	GCA_964198395	GCA_964662525	ont	HG02059_20211102-2_UL_eee-prom1-1B-PAI18840_guppy-5.0.11-sup-prom_fastq_pass	ERR13491836	PRJEB77558	656806	16748948457	5.6	113440	159020	48501	3.1	198532	249742	53	exact-match	exact-match	yes
HG02059	female	KHV	EAS	GCA_964198395	GCA_964662525	ont	HG02059_20211102_UL_eee-prom1-1B-PAI18840_guppy-5.0.11-sup-prom_fastq_pass	ERR13491837	PRJEB77558	11590	397416760	0.1	101502	133044	1147	0.1	177437	214580	1	exact-match	exact-match	yes
HG02059	female	KHV	EAS	GCA_964198395	GCA_964662525	ont	HG02059_20211103_UL_eee-prom1-1B-PAI18840-2_guppy-5.0.11-sup-prom_fastq_pass	ERR13491838	PRJEB77558	159372	2947661666	1	83300	111934	7418	0.4	170148	201889	0	exact-match	exact-match	yes
HG02059	female	KHV	EAS	GCA_964198395	GCA_964662525	ont	HG02059_20211103_UL_eee-prom1-1B-PAI18840_guppy-5.0.11-sup-prom_fastq_pass	ERR13491839	PRJEB77558	530	16179572	0	98845	108605	52	0	162585	175249	0	exact-match	exact-match	yes
HG02059	female	KHV	EAS	GCA_964198395	GCA_964662525	ont	HG02059_20211104_UL_eee-prom1-1B-PAI18840_guppy-5.0.11-sup-prom_fastq_pass	ERR13491840	PRJEB77558	17141	168298803	0.1	80794	111152	421	0	180971	202301	0	exact-match	exact-match	yes
HG02059	female	KHV	EAS	GCA_964198395	GCA_964662525	ont	HG02059_20211109_UL_eee-prom1-1B-PAI18586_guppy-5.0.11-sup-prom_fastq_pass	ERR13491841	PRJEB77558	1663093	43367388838	14.5	80762	113301	106667	5.8	158352	209098	125	exact-match	exact-match	yes
HG02059	female	KHV	EAS	GCA_964198395	GCA_964662525	ont	all	(summary)	(summary)	4671273	168352975949	56.1	111707	159535	490439	30.7	193817	249263	534	all	(summary)	(summary)
HG02059	female	KHV	EAS	GCA_964198395	GCA_964662525	strandseq	all	(summary)	PRJEB39750	-1	-1	-1	-1	-1	-1	-1	-1	-1	-1	all	(summary)	yes
HG02106	female	PEL	AMR	GCA_964198455	GCA_964662815	hifi	JAX_HiFi_HG02106_m64039_210117_062206	ERR12953030	PRJEB75190	1449054	22418788795	7.5	15729	16584	0	0	0	0	0	exact-match	exact-match	yes
HG02106	female	PEL	AMR	GCA_964198455	GCA_964662815	hifi	JAX_HiFi_HG02106_m64119_210108_225831	ERR12953014	PRJEB75190	1387725	21821397019	7.3	15985	16881	0	0	0	0	0	exact-match	exact-match	yes
HG02106	female	PEL	AMR	GCA_964198455	GCA_964662815	hifi	JAX_HiFi_HG02106_m64119_210122_231012	ERR12953028	PRJEB75190	985817	16718546682	5.6	17328	18242	0	0	0	0	0	exact-match	exact-match	yes
HG02106	female	PEL	AMR	GCA_964198455	GCA_964662815	hifi	JAX_HiFi_HG02106_m64119_210210_174344	ERR12953034	PRJEB75190	1703807	27765930709	9.3	16538	17508	0	0	0	0	0	exact-match	exact-match	yes
HG02106	female	PEL	AMR	GCA_964198455	GCA_964662815	hifi	JAX_HiFi_HG02106_m64119_210324_200403	ERR12953024	PRJEB75190	1336024	23505735221	7.8	17963	19085	0	0	0	0	0	exact-match	exact-match	yes
HG02106	female	PEL	AMR	GCA_964198455	GCA_964662815	hifi	all	(summary)	(summary)	6862427	112230398426	37.4	16645	17641	0	0	0	0	0	all	(summary)	(summary)
HG02106	female	PEL	AMR	GCA_964198455	GCA_964662815	ont	20210920_210908_21-lee-006_PCT0053_2-A1-D1_guppy-5.0.11-sup-prom_fastq_pass	ERR12954400	PRJEB75216	906241	76333877161	25.4	183110	211377	271461	19.1	231844	262934	17	exact-match	exact-match	yes
HG02106	female	PEL	AMR	GCA_964198455	GCA_964662815	ont	20210927_210915_21-lee-006_PCT0053_2-A1-D1_guppy-5.0.11-sup-prom_fastq_pass	ERR12954438	PRJEB75216	785195	60898824127	20.3	176516	204304	215683	14.9	227132	257648	18	exact-match	exact-match	yes
HG02106	female	PEL	AMR	GCA_964198455	GCA_964662815	ont	all	(summary)	(summary)	1691436	137232701288	45.7	180175	208238	487144	34	229800	260614	35	all	(summary)	(summary)
HG02106	female	PEL	AMR	GCA_964198455	GCA_964662815	strandseq	all	(summary)	PRJEB39750	-1	-1	-1	-1	-1	-1	-1	-1	-1	-1	all	(summary)	yes
HG02282	female	ACB	AFR	GCA_964198375	GCA_964662615	hifi	EDEVI_20210402_S64049_PL100170204-1_A01.ccs	SRR19501523	PRJNA698480	992166	18591501382	6.2	18717	18925	0	0	0	0	0	PL100170204-1_S64049_20210402_C01_run	manual-fix	yes
HG02282	female	ACB	AFR	GCA_964198375	GCA_964662615	hifi	EDEVI_20210402_S64049_PL100170204-1_C01.ccs	SRR19501523	PRJNA698480	1035593	19426844867	6.5	18739	18945	0	0	0	0	0	PL100170204-1_S64049_20210402_C01_run	manual-fix	yes
HG02282	female	ACB	AFR	GCA_964198375	GCA_964662615	hifi	EDEVI_20210412_S64018_PL100170204-3_B01.ccs	SRR19501521	PRJNA698480	967026	17359239506	5.8	17911	18143	0	0	0	0	0	PL100170204-3_S64018_20210412_C01_run	manual-fix	yes
HG02282	female	ACB	AFR	GCA_964198375	GCA_964662615	hifi	EDEVI_20210412_S64018_PL100170204-3_C01.ccs	SRR19501521	PRJNA698480	937646	16848338811	5.6	17927	18159	0	0	0	0	0	PL100170204-3_S64018_20210412_C01_run	manual-fix	yes
HG02282	female	ACB	AFR	GCA_964198375	GCA_964662615	hifi	EDEVI_20210907_S64018_PL100194356-1_D01.ccs	SRR19501525	PRJNA698480	1521696	25296093754	8.4	16499	16767	0	0	0	0	0	PL100194356-1_S64018_20210907_D01_run	manual-fix	yes
HG02282	female	ACB	AFR	GCA_964198375	GCA_964662615	hifi	EDEVI_20211019_S64049_PL100194356-2_A01.ccs	SRR19501524	PRJNA698480	1946547	35722328794	11.9	18234	18535	0	0	0	0	0	PL100194356-2_S64049_20211019_A01_run	manual-fix	yes
HG02282	female	ACB	AFR	GCA_964198375	GCA_964662615	hifi	all	(summary)	(summary)	7400674	133244347114	44.4	18006	18215	0	0	0	0	0	all	(summary)	(summary)
HG02282	female	ACB	AFR	GCA_964198375	GCA_964662615	ont	20211102_211027_21-lee-006_PCT0053_2-A5-D5_guppy-5.0.11-sup-prom_fastq_pass	ERR12954419	PRJEB75216	410171	27014228403	9	185031	216161	93896	6.7	236831	271159	10	exact-match	exact-match	yes
HG02282	female	ACB	AFR	GCA_964198375	GCA_964662615	ont	20220307_220302_21-lee-006_PC24B149_2E_guppy-5.0.11-sup-prom_fastq_pass	ERR12954409	PRJEB75216	921199	55679910282	18.6	162029	186038	191024	12.8	219776	245447	7	exact-match	exact-match	yes
HG02282	female	ACB	AFR	GCA_964198375	GCA_964662615	ont	20220315_220308_21-lee-006_PC24B149_1D_guppy-5.0.11-sup-prom_fastq_pass	ERR12954433	PRJEB75216	867172	61419973194	20.5	180684	205280	216829	15.2	230594	258122	10	exact-match	exact-match	yes
HG02282	female	ACB	AFR	GCA_964198375	GCA_964662615	ont	all	(summary)	(summary)	2198542	144114111879	48	174104	199885	501749	34.7	227550	255952	27	all	(summary)	(summary)
HG02282	female	ACB	AFR	GCA_964198375	GCA_964662615	strandseq	all	(summary)	PRJEB39750	-1	-1	-1	-1	-1	-1	-1	-1	-1	-1	all	(summary)	yes
HG02492	male	PJL	SAS	GCA_964199175	GCA_964662725	hifi	JAX_HiFi_HG02492_m64039_220221_051108	ERR10912046	PRJEB58376	2587583	37742075255	12.6	14648	15516	0	0	0	0	0	exact-match	exact-match	yes
HG02492	male	PJL	SAS	GCA_964199175	GCA_964662725	hifi	JAX_HiFi_HG02492_m64119_220206_072658	ERR10966456	PRJEB58376	2635068	38411561152	12.8	14637	15507	0	0	0	0	0	exact-match	exact-match	yes
HG02492	male	PJL	SAS	GCA_964199175	GCA_964662725	hifi	JAX_HiFi_HG02492_m64119_220226_041620	ERR10912047	PRJEB58376	2508323	35028481581	11.7	13983	14914	0	0	0	0	0	exact-match	exact-match	yes
HG02492	male	PJL	SAS	GCA_964199175	GCA_964662725	hifi	all	(summary)	(summary)	7730974	111182117988	37.1	14440	15324	0	0	0	0	0	all	(summary)	(summary)
HG02492	male	PJL	SAS	GCA_964199175	GCA_964662725	ont	20220408_220405_21-lee-006_PC24B149_3E_guppy-5.0.11-sup-prom_fastq_pass	ERR11028099	PRJEB58376	731859	49692498960	16.6	154887	181926	178276	11.5	206175	236950	4	exact-match	exact-match	yes
HG02492	male	PJL	SAS	GCA_964199175	GCA_964662725	ont	20220412_220407_21-lee-006_PC24B149_3E_guppy-5.0.11-sup-prom_fastq_pass	ERR11028120	PRJEB58376	255847	16442498260	5.5	144705	171975	57936	3.7	199087	230292	3	exact-match	exact-match	yes
HG02492	male	PJL	SAS	GCA_964199175	GCA_964662725	ont	20220419_220412_21-lee-006_PC24B149_2D_guppy-5.0.11-sup-prom_fastq_pass	ERR11028089	PRJEB58376	694368	42331388446	14.1	137934	163533	147326	9.1	194243	223056	0	exact-match	exact-match	yes
HG02492	male	PJL	SAS	GCA_964199175	GCA_964662725	ont	20230626_230620_23-lee-007_PCA100115_3D-run14_guppy-5.0.11-sup-prom_fastq_pass	ERR12954381	PRJEB75216	2011782	89782803338	29.9	77035	87105	219561	10.1	135350	148574	0	exact-match	exact-match	yes
HG02492	male	PJL	SAS	GCA_964199175	GCA_964662725	ont	all	(summary)	(summary)	3693856	198249189004	66.1	104247	134231	603099	34.4	173196	206566	7	all	(summary)	(summary)
HG02492	male	PJL	SAS	GCA_964199175	GCA_964662725	strandseq	all	(summary)	PRJEB39750	-1	-1	-1	-1	-1	-1	-1	-1	-1	-1	all	(summary)	yes
HG02554	male	ACB	AFR	GCA_964198285	GCA_964662565	hifi	all	(summary)	(summary)	6620956	122752983832	40.9	18643	19242	0	0	0	0	0	all	(summary)	(summary)
HG02554	male	ACB	AFR	GCA_964198285	GCA_964662565	hifi	m54329U_210424_234256.hifi_reads	ERR10966433	PRJEB58376	1819957	33527248185	11.2	18493	19107	0	0	0	0	0	exact-match	exact-match	yes
HG02554	male	ACB	AFR	GCA_964198285	GCA_964662565	hifi	m54329U_210426_220943.hifi_reads	ERR10912042	PRJEB58376	1664357	30118110703	10	18105	18766	0	0	0	0	0	exact-match	exact-match	yes
HG02554	male	ACB	AFR	GCA_964198285	GCA_964662565	hifi	m54329U_210428_040858.hifi_reads	ERR10966435	PRJEB58376	1556304	29189867548	9.7	18908	19460	0	0	0	0	0	exact-match	exact-match	yes
HG02554	male	ACB	AFR	GCA_964198285	GCA_964662565	hifi	m54329U_210429_102104.hifi_reads	ERR10966436	PRJEB58376	1580338	29917757396	10	19120	19659	0	0	0	0	0	exact-match	exact-match	yes
HG02554	male	ACB	AFR	GCA_964198285	GCA_964662565	ont	HG02554_20210608_UL_eee-prom1-2H-PAG74634_guppy-5.0.11-sup-prom_fastq_pass	SRR25038234	PRJNA988114	3405626	50684216067	16.9	67606	71099	101172	4.4	126260	135790	0	exact-match	exact-match	yes
HG02554	male	ACB	AFR	GCA_964198285	GCA_964662565	ont	HG02554_20210615_UL_eee-prom1-1E-PAG74634_guppy-5.0.11-sup-prom_fastq_pass	ERR13491842	PRJEB77558	6146530	35403899528	11.8	37731	45551	29873	1.3	122059	131414	0	exact-match	exact-match	yes
HG02554	male	ACB	AFR	GCA_964198285	GCA_964662565	ont	HG02554_20210713_UL_eee-prom1-2A-PAH12704_guppy-5.0.11-sup-prom_fastq_pass	ERR13491843	PRJEB77558	958815	35074505641	11.7	94587	130463	95326	5.6	179331	218710	45	exact-match	exact-match	yes
HG02554	male	ACB	AFR	GCA_964198285	GCA_964662565	ont	HG02554_20210825_UL_eee-prom1-2B-PAH61790_guppy-5.0.11-sup-prom_fastq_pass	ERR13491844	PRJEB77558	1816207	51109333221	17	75100	102394	118376	6.4	161774	192668	24	exact-match	exact-match	yes
HG02554	male	ACB	AFR	GCA_964198285	GCA_964662565	ont	HG02554_20211116_UL_eee-prom1-3B-PAI19455_guppy-5.0.11-sup-prom_fastq_pass	ERR13491845	PRJEB77558	50028	1169259106	0.4	136866	165337	3860	0.2	204374	233333	1	exact-match	exact-match	yes
HG02554	male	ACB	AFR	GCA_964198285	GCA_964662565	ont	HG02554_20211116_UL_eee-prom1-3D-PAI19205_guppy-5.0.11-sup-prom_fastq_pass	ERR13491846	PRJEB77558	778739	17673284158	5.9	136205	170391	57257	3.7	204546	243079	39	exact-match	exact-match	yes
HG02554	male	ACB	AFR	GCA_964198285	GCA_964662565	ont	HG02554_20211117_UL_eee-prom1-3B-PAI19455_guppy-5.0.11-sup-prom_fastq_pass	ERR13491847	PRJEB77558	36324	620644916	0.2	129570	158700	2009	0.1	195974	230512	1	exact-match	exact-match	yes
HG02554	male	ACB	AFR	GCA_964198285	GCA_964662565	ont	HG02554_20211117_UL_eee-prom1-3D-PAI19205_guppy-5.0.11-sup-prom_fastq_pass	ERR13491848	PRJEB77558	152425	4615507323	1.5	134798	162821	15985	1	191636	225333	9	exact-match	exact-match	yes
HG02554	male	ACB	AFR	GCA_964198285	GCA_964662565	ont	HG02554_20211130_UL_eee-prom1-1D-PAI18969_guppy-5.0.11-sup-prom_fastq_pass	ERR13491849	PRJEB77558	490383	15342889882	5.1	101892	123314	47304	2.6	167343	192652	5	exact-match	exact-match	yes
HG02554	male	ACB	AFR	GCA_964198285	GCA_964662565	ont	HG02554_20211202_UL_eee-prom1-1D-PAI18969_guppy-5.0.11-sup-prom_fastq_pass	ERR13491850	PRJEB77558	25059	914042166	0.3	101870	123361	2830	0.2	167078	191131	0	exact-match	exact-match	yes
HG02554	male	ACB	AFR	GCA_964198285	GCA_964662565	ont	HG02554_20211207_UL_eee-prom1-1E-PAI55647_guppy-5.0.11-sup-prom_fastq_pass	ERR13491851	PRJEB77558	569353	32461740428	10.8	154147	186991	107568	7.3	219088	253162	5	exact-match	exact-match	yes
HG02554	male	ACB	AFR	GCA_964198285	GCA_964662565	ont	all	(summary)	(summary)	14429489	245069322436	81.7	79599	110805	581560	32.6	168640	207710	129	all	(summary)	(summary)
HG02554	male	ACB	AFR	GCA_964198285	GCA_964662565	strandseq	all	(summary)	PRJEB39750	-1	-1	-1	-1	-1	-1	-1	-1	-1	-1	all	(summary)	yes
HG02587	female	GWD	AFR	GCA_964198215	GCA_964662515	hifi	all	(summary)	(summary)	6200680	120182131065	40.1	19606	20410	0	0	0	0	0	all	(summary)	(summary)
HG02587	female	GWD	AFR	GCA_964198215	GCA_964662515	hifi	m54329U_220331_234450.hifi_reads	ERR13110566	PRJEB75739	1925653	37162336791	12.4	19482	20288	0	0	0	0	0	exact-match	exact-match	yes
HG02587	female	GWD	AFR	GCA_964198215	GCA_964662515	hifi	m64076_220219_025128-bc1001.hifi_reads	ERR13110567	PRJEB75739	151448	2849025023	0.9	19119	19991	0	0	0	0	0	exact-match	exact-match	yes
HG02587	female	GWD	AFR	GCA_964198215	GCA_964662515	hifi	m64076_220219_025128-bc1002.hifi_reads	ERR13110568	PRJEB75739	497182	9687671151	3.2	19847	20737	0	0	0	0	0	exact-match	exact-match	yes
HG02587	female	GWD	AFR	GCA_964198215	GCA_964662515	hifi	m64076_220220_134423.hifi_reads	ERR13110569	PRJEB75739	50728	858784213	0.3	17567	18189	0	0	0	0	0	exact-match	exact-match	yes
HG02587	female	GWD	AFR	GCA_964198215	GCA_964662515	hifi	m64076_220327_030804.hifi_reads	ERR13110570	PRJEB75739	1740546	34252702200	11.4	19937	20685	0	0	0	0	0	exact-match	exact-match	yes
HG02587	female	GWD	AFR	GCA_964198215	GCA_964662515	hifi	m64076_220331_235118.hifi_reads	ERR13110571	PRJEB75739	1835123	35371611687	11.8	19454	20270	0	0	0	0	0	exact-match	exact-match	yes
HG02587	female	GWD	AFR	GCA_964198215	GCA_964662515	ont	20220920_HG02587_UL_eee-prom1-1D-PAM64430_guppy-5.0.11-sup-prom_fastq_pass	ERR13491852	PRJEB77558	463423	21893049914	7.3	110279	163824	59526	3.9	209838	262557	42	exact-match	exact-match	yes
HG02587	female	GWD	AFR	GCA_964198215	GCA_964662515	ont	20221004_HG02587_UL_eee-prom1-1B-PAM23321_guppy-5.0.11-sup-prom_fastq_pass	ERR13491853	PRJEB77558	235486	11315737525	3.8	132461	161906	38628	2.4	190813	225065	4	exact-match	exact-match	yes
HG02587	female	GWD	AFR	GCA_964198215	GCA_964662515	ont	20221004_HG02587_UL_eee-prom1-1C-PAM23141_guppy-5.0.11-sup-prom_fastq_pass	ERR13491854	PRJEB77558	118650	6763168504	2.3	120327	144570	22924	1.3	179156	205993	0	exact-match	exact-match	yes
HG02587	female	GWD	AFR	GCA_964198215	GCA_964662515	ont	20221011_HG02587_UL_eee-prom1-1D-PAM78114_guppy-5.0.11-sup-prom_fastq_pass	ERR13491855	PRJEB77558	273122	15416255363	5.1	149498	186156	52500	3.5	210122	249997	4	exact-match	exact-match	yes
HG02587	female	GWD	AFR	GCA_964198215	GCA_964662515	ont	20221011_HG02587_UL_eee-prom1-1E-PAM79160_guppy-5.0.11-sup-prom_fastq_pass	ERR13491856	PRJEB77558	136497	11716982983	3.9	165078	198962	42696	2.8	213097	251335	9	exact-match	exact-match	yes
HG02587	female	GWD	AFR	GCA_964198215	GCA_964662515	ont	20221012_HG02587_UL_eee-prom1-1H-PAM78285_guppy-5.0.11-sup-prom_fastq_pass	ERR13491857	PRJEB77558	145566	8384220341	2.8	117040	143891	27742	1.6	178246	208470	1	exact-match	exact-match	yes
HG02587	female	GWD	AFR	GCA_964198215	GCA_964662515	ont	20221013_HG02587_UL_eee-prom1-1D-PAM78114_guppy-5.0.11-sup-prom_fastq_pass	ERR13491858	PRJEB77558	41895	3019560819	1	137891	160737	11181	0.7	184974	212789	1	exact-match	exact-match	yes
HG02587	female	GWD	AFR	GCA_964198215	GCA_964662515	ont	20221013_HG02587_UL_eee-prom1-1E-PAM79160_guppy-5.0.11-sup-prom_fastq_pass	ERR13491859	PRJEB77558	26136	1882186539	0.6	137101	157434	7001	0.4	182455	208238	0	exact-match	exact-match	yes
HG02587	female	GWD	AFR	GCA_964198215	GCA_964662515	ont	20221013_HG02587_UL_eee-prom1-1H-PAM78285_guppy-5.0.11-sup-prom_fastq_pass	ERR13491860	PRJEB77558	189933	7963685102	2.7	92808	111512	23418	1.2	157353	178244	0	exact-match	exact-match	yes
HG02587	female	GWD	AFR	GCA_964198215	GCA_964662515	ont	20221018_HG02587_UL_eee-prom1-1C-PAM78364_guppy-5.0.11-sup-prom_fastq_pass	ERR13491861	PRJEB77558	175991	14485810212	4.8	167678	196360	52962	3.5	216891	246782	1	exact-match	exact-match	yes
HG02587	female	GWD	AFR	GCA_964198215	GCA_964662515	ont	20221025_HG02587_UL_eee-prom1-1B-PAM76612_guppy-5.0.11-sup-prom_fastq_pass	ERR13491862	PRJEB77558	206036	19939412484	6.6	168542	192503	76490	5	209130	236371	0	exact-match	exact-match	yes
HG02587	female	GWD	AFR	GCA_964198215	GCA_964662515	ont	20230207_HG02587_UL_eee-prom1-3B-PAG84362_guppy-5.0.11-sup-prom_fastq_pass	ERR13491863	PRJEB77558	753623	21997141382	7.3	120440	149064	74113	4.3	178164	215234	56	exact-match	exact-match	yes
HG02587	female	GWD	AFR	GCA_964198215	GCA_964662515	ont	all	(summary)	(summary)	2766358	144777211168	48.3	135443	168780	489181	30.6	196880	233982	118	all	(summary)	(summary)
HG02587	female	GWD	AFR	GCA_964198215	GCA_964662515	strandseq	all	(summary)	PRJEB39750	-1	-1	-1	-1	-1	-1	-1	-1	-1	-1	all	(summary)	yes
HG02666	male	GWD	AFR	GCA_964198415	GCA_964662575	hifi	JAX_HiFi_HG02666_m64039_210625_190927	ERR10966468	PRJEB58376	1677361	26205378020	8.7	15650	16531	0	0	0	0	0	exact-match	exact-match	yes
HG02666	male	GWD	AFR	GCA_964198415	GCA_964662575	hifi	JAX_HiFi_HG02666_m64039_210730_180618	ERR10966472	PRJEB58376	1919054	29706249965	9.9	15490	16424	0	0	0	0	0	exact-match	exact-match	yes
HG02666	male	GWD	AFR	GCA_964198415	GCA_964662575	hifi	JAX_HiFi_HG02666_m64119_210629_170837	ERR10966466	PRJEB58376	1571499	24818001037	8.3	15832	16732	0	0	0	0	0	exact-match	exact-match	yes
HG02666	male	GWD	AFR	GCA_964198415	GCA_964662575	hifi	JAX_HiFi_HG02666_m64119_210708_195851	ERR10966469	PRJEB58376	648260	9555187596	3.2	14716	15459	0	0	0	0	0	exact-match	exact-match	yes
HG02666	male	GWD	AFR	GCA_964198415	GCA_964662575	hifi	JAX_HiFi_HG02666_m64119_210721_205857	ERR10966471	PRJEB58376	1601233	24134871042	8	15102	15863	0	0	0	0	0	exact-match	exact-match	yes
HG02666	male	GWD	AFR	GCA_964198415	GCA_964662575	hifi	JAX_HiFi_HG02666_m64119_211010_035538	ERR10966470	PRJEB58376	2458621	38600111177	12.9	15736	16669	0	0	0	0	0	exact-match	exact-match	yes
HG02666	male	GWD	AFR	GCA_964198415	GCA_964662575	hifi	JAX_HiFi_HG02666_m64119_211014_041558	ERR10966467	PRJEB58376	2038674	31138152006	10.4	15275	16159	0	0	0	0	0	exact-match	exact-match	yes
HG02666	male	GWD	AFR	GCA_964198415	GCA_964662575	hifi	all	(summary)	(summary)	11914702	184157950843	61.4	15472	16364	0	0	0	0	0	all	(summary)	(summary)
HG02666	male	GWD	AFR	GCA_964198415	GCA_964662575	ont	20210608_210526_21-lee-006_PCT0053_2-E9-H9_guppy-5.0.11-sup-prom_fastq_pass	ERR11028100	PRJEB58376	1123313	81896413642	27.3	154892	173929	307344	19.3	199060	222517	6	exact-match	exact-match	yes
HG02666	male	GWD	AFR	GCA_964198415	GCA_964662575	ont	20210727_210713_21-lee-006_PCT0053_2-A11-D11_guppy-5.0.11-sup-prom_fastq_pass	ERR11028110	PRJEB58376	1428104	102538100112	34.2	146923	166503	379610	23.3	193846	217342	1	exact-match	exact-match	yes
HG02666	male	GWD	AFR	GCA_964198415	GCA_964662575	ont	all	(summary)	(summary)	2551417	184434513754	61.5	150436	169800	686954	42.6	196182	219684	7	all	(summary)	(summary)
HG02666	male	GWD	AFR	GCA_964198415	GCA_964662575	strandseq	all	(summary)	PRJEB39750	-1	-1	-1	-1	-1	-1	-1	-1	-1	-1	all	(summary)	yes
HG02769	female	GWD	AFR	GCA_964198445	GCA_964662405	hifi	all	(summary)	(summary)	6547443	118918474307	39.6	18573	19117	0	0	0	0	0	all	(summary)	(summary)
HG02769	female	GWD	AFR	GCA_964198445	GCA_964662405	hifi	m54329U_210122_200631.ccs	ERR13491864	PRJEB77558	1688381	30537421984	10.2	18480	19031	0	0	0	0	0	m54329U_210122_200631.Q20	fuzzy-match	yes
HG02769	female	GWD	AFR	GCA_964198445	GCA_964662405	hifi	m54329U_210125_180102.ccs	ERR13491865	PRJEB77558	1592996	29343031529	9.8	18882	19388	0	0	0	0	0	m54329U_210125_180102.Q20	fuzzy-match	yes
HG02769	female	GWD	AFR	GCA_964198445	GCA_964662405	hifi	m54329U_210127_001445.ccs	ERR13491866	PRJEB77558	1441414	26365212023	8.8	18732	19251	0	0	0	0	0	m54329U_210127_001445.Q20	fuzzy-match	yes
HG02769	female	GWD	AFR	GCA_964198445	GCA_964662405	hifi	m54329U_210221_195419.ccs	ERR13491867	PRJEB77558	1824652	32672808771	10.9	18257	18846	0	0	0	0	0	m54329U_210221_195419.Q20	fuzzy-match	yes
HG02769	female	GWD	AFR	GCA_964198445	GCA_964662405	ont	20220315_HG02769_UL_eee-prom1-2F-PAK03888_guppy-5.0.11-sup-prom_fastq_pass	ERR13491868	PRJEB77558	322694	19700360389	6.6	136036	167279	67746	4.2	194669	230070	20	exact-match	exact-match	yes
HG02769	female	GWD	AFR	GCA_964198445	GCA_964662405	ont	HG02769_20210825_UL_eee-prom1-2C-PAH62122_guppy-5.0.11-sup-prom_fastq_pass	ERR13491869	PRJEB77558	280878	14364866589	4.8	130051	160297	48274	3	192226	225263	1	exact-match	exact-match	yes
HG02769	female	GWD	AFR	GCA_964198445	GCA_964662405	ont	HG02769_20210826_UL_eee-prom1-2C-PAH62122_guppy-5.0.11-sup-prom_fastq_pass	ERR13491870	PRJEB77558	356058	22975324830	7.7	121447	140032	84125	4.7	168751	191676	1	exact-match	exact-match	yes
HG02769	female	GWD	AFR	GCA_964198445	GCA_964662405	ont	HG02769_20210831_UL_eee-prom1-3B-PAH61842_guppy-5.0.11-sup-prom_fastq_pass	ERR13491871	PRJEB77558	193529	6099520228	2	148378	198917	20547	1.4	209189	271078	59	exact-match	exact-match	yes
HG02769	female	GWD	AFR	GCA_964198445	GCA_964662405	ont	HG02769_20210901_UL_eee-prom1-2B-PAH61842_guppy-5.0.11-sup-prom_fastq_pass	ERR13491872	PRJEB77558	3611	136927229	0	118208	139333	464	0	175297	200573	0	exact-match	exact-match	yes
HG02769	female	GWD	AFR	GCA_964198445	GCA_964662405	ont	HG02769_20210901_UL_eee-prom1-3B-PAH61842_guppy-5.0.11-sup-prom_fastq_pass	ERR13491873	PRJEB77558	1852	37673220	0	111963	130667	125	0	166182	196197	0	exact-match	exact-match	yes
HG02769	female	GWD	AFR	GCA_964198445	GCA_964662405	ont	HG02769_20210901_UL_eee-prom1-3F-PAH61842_guppy-5.0.11-sup-prom_fastq_pass	ERR13491874	PRJEB77558	3332	116791878	0	121789	141042	392	0	179970	203333	0	exact-match	exact-match	yes
HG02769	female	GWD	AFR	GCA_964198445	GCA_964662405	ont	HG02769_20210902_UL_eee-prom1-3H-PAH34317_guppy-5.0.11-sup-prom_fastq_pass	ERR13491875	PRJEB77558	309	10968357	0	105731	121297	38	0	149084	178327	0	exact-match	exact-match	yes
HG02769	female	GWD	AFR	GCA_964198445	GCA_964662405	ont	HG02769_20210915_UL_eee-prom1-3B-PAH79896_guppy-5.0.11-sup-prom_fastq_pass	ERR13491876	PRJEB77558	213	283075	0	15033	22031	0	0	0	0	0	exact-match	exact-match	yes
HG02769	female	GWD	AFR	GCA_964198445	GCA_964662405	ont	HG02769_20210922_UL_eee-prom1-2C-PAH79896_guppy-5.0.11-sup-prom_fastq_pass	ERR13491877	PRJEB77558	6740	183800727	0.1	77670	99494	446	0	154810	180993	0	exact-match	exact-match	yes
HG02769	female	GWD	AFR	GCA_964198445	GCA_964662405	ont	HG02769_20211102_UL_eee-prom1-1C-PAI18970-2_guppy-5.0.11-sup-prom_fastq_pass	ERR13491878	PRJEB77558	50203	2181438775	0.7	116221	154938	6725	0.4	189140	232963	2	exact-match	exact-match	yes
HG02769	female	GWD	AFR	GCA_964198445	GCA_964662405	ont	HG02769_20211102_UL_eee-prom1-1C-PAI18970_guppy-5.0.11-sup-prom_fastq_pass	ERR13491879	PRJEB77558	14227	425185695	0.1	113626	143595	1310	0.1	185191	218364	0	exact-match	exact-match	yes
HG02769	female	GWD	AFR	GCA_964198445	GCA_964662405	ont	HG02769_20211103_UL_eee-prom1-1C-PAI18970_guppy-5.0.11-sup-prom_fastq_pass	ERR13491880	PRJEB77558	38843	1625956854	0.5	95916	125760	4599	0.3	172192	205418	1	exact-match	exact-match	yes
HG02769	female	GWD	AFR	GCA_964198445	GCA_964662405	ont	HG02769_20211104_UL_eee-prom1-1C-PAI18970_guppy-5.0.11-sup-prom_fastq_pass	ERR13491881	PRJEB77558	58695	2142451393	0.7	99529	124127	6443	0.4	167139	195673	0	exact-match	exact-match	yes
HG02769	female	GWD	AFR	GCA_964198445	GCA_964662405	ont	HG02769_20211116_UL_eee-prom1-3A-PAI18834_guppy-5.0.11-sup-prom_fastq_pass	ERR13491882	PRJEB77558	122506	2971111262	1	100227	124903	8712	0.5	175189	200599	0	exact-match	exact-match	yes
HG02769	female	GWD	AFR	GCA_964198445	GCA_964662405	ont	HG02769_20211117_UL_eee-prom1-3A-PAI18834-2_guppy-5.0.11-sup-prom_fastq_pass	ERR13491883	PRJEB77558	5770	245374067	0.1	106832	133051	763	0	175188	202563	0	exact-match	exact-match	yes
HG02769	female	GWD	AFR	GCA_964198445	GCA_964662405	ont	HG02769_20211117_UL_eee-prom1-3A-PAI18834_guppy-5.0.11-sup-prom_fastq_pass	ERR13491884	PRJEB77558	564	16629342	0	108571	142637	50	0	200103	218314	0	exact-match	exact-match	yes
HG02769	female	GWD	AFR	GCA_964198445	GCA_964662405	ont	HG02769_20211130_UL_eee-prom1-1B-PAI20069_guppy-5.0.11-sup-prom_fastq_pass	ERR13491885	PRJEB77558	246182	9095339951	3	98526	118176	27670	1.5	164037	186182	0	exact-match	exact-match	yes
HG02769	female	GWD	AFR	GCA_964198445	GCA_964662405	ont	HG02769_20211201_UL_eee-prom1-1F-PAI20069_guppy-5.0.11-sup-prom_fastq_pass	ERR13491886	PRJEB77558	186677	6894663338	2.3	88020	105835	19382	1	154942	175488	0	exact-match	exact-match	yes
HG02769	female	GWD	AFR	GCA_964198445	GCA_964662405	ont	HG02769_20211202_UL_eee-prom1-1F-PAI20069_guppy-5.0.11-sup-prom_fastq_pass	ERR13491887	PRJEB77558	12832	451022309	0.2	83035	100131	1217	0.1	151932	170866	0	exact-match	exact-match	yes
HG02769	female	GWD	AFR	GCA_964198445	GCA_964662405	ont	HG02769_20211208_UL_eee-prom1-1F-PAI74941_guppy-5.0.11-sup-prom_fastq_pass	ERR13491888	PRJEB77558	345185	10273186542	3.4	102918	139206	27903	1.7	196797	231711	2	exact-match	exact-match	yes
HG02769	female	GWD	AFR	GCA_964198445	GCA_964662405	ont	HG02769_20211220_UL_eee-prom1-1H-PAJ08316_guppy-5.0.11-sup-prom_fastq_pass	ERR13491889	PRJEB77558	210475	9917794726	3.3	140411	171584	33320	2.1	202753	237340	3	exact-match	exact-match	yes
HG02769	female	GWD	AFR	GCA_964198445	GCA_964662405	ont	HG02769_20211227_UL_eee-prom1-3A-PAJ09630_guppy-5.0.11-sup-prom_fastq_pass	ERR13491890	PRJEB77558	315667	20220564429	6.7	152375	184379	70277	4.6	208247	244879	12	exact-match	exact-match	yes
HG02769	female	GWD	AFR	GCA_964198445	GCA_964662405	ont	HG02769_20220104_UL_eee-prom1-1A-PAK51816_guppy-5.0.11-sup-prom_fastq_pass	ERR13491891	PRJEB77558	329681	27231605189	9.1	180506	221035	94343	6.7	235746	278235	24	exact-match	exact-match	yes
HG02769	female	GWD	AFR	GCA_964198445	GCA_964662405	ont	HG02769_20220118_UL_eee-prom1-2A-PAH79896_guppy-5.0.11-sup-prom_fastq_pass	ERR13491892	PRJEB77558	3349	217600363	0.1	144244	177653	781	0	194104	235624	0	exact-match	exact-match	yes
HG02769	female	GWD	AFR	GCA_964198445	GCA_964662405	ont	all	(summary)	(summary)	3110072	157536440757	52.5	131833	165879	525652	32.7	194536	233506	125	all	(summary)	(summary)
HG02769	female	GWD	AFR	GCA_964198445	GCA_964662405	strandseq	all	(summary)	PRJEB39750	-1	-1	-1	-1	-1	-1	-1	-1	-1	-1	all	(summary)	yes
HG02818	female	GWD	AFR	GCA_964198435	GCA_964662325	hifi	HG02818_m64043_200209_061852.SRR14611219.lib1	SRR14611219	PRJNA731524	435505	7555001835	2.5	17070	17836	0	0	0	0	0	m64043_200206_173947.ccs	manual-fix	yes
HG02818	female	GWD	AFR	GCA_964198435	GCA_964662325	hifi	HG02818_m64043_200314_004623.SRR14611218.lib2	SRR14611218	PRJNA731524	1516910	25473502630	8.5	16770	17155	0	0	0	0	0	m64043_200314_004623.ccs	fuzzy-match	yes
HG02818	female	GWD	AFR	GCA_964198435	GCA_964662325	hifi	HG02818_m64043_200315_071057.SRR14611217.lib3	SRR14611217	PRJNA731524	1673498	24614236086	8.2	14638	15242	0	0	0	0	0	m64043_200315_071057.ccs	fuzzy-match	yes
HG02818	female	GWD	AFR	GCA_964198435	GCA_964662325	hifi	HG02818_m64043_200318_040100.SRR14611216.lib4	SRR14611216	PRJNA731524	846699	14984547705	5	17776	18012	0	0	0	0	0	m64043_200318_040100.ccs	fuzzy-match	yes
HG02818	female	GWD	AFR	GCA_964198435	GCA_964662325	hifi	all	(summary)	(summary)	6904855	114109314805	38	16750	17013	0	0	0	0	0	all	(summary)	(summary)
HG02818	female	GWD	AFR	GCA_964198435	GCA_964662325	hifi	m64043_200206_173947.ccs	SRR14611219	PRJNA731524	403216	7031229261	2.3	17161	17931	0	0	0	0	0	exact-match	exact-match	yes
HG02818	female	GWD	AFR	GCA_964198435	GCA_964662325	hifi	m64043_200207_235213.ccs	SRR14611219	PRJNA731524	444674	7711992371	2.6	17074	17825	0	0	0	0	0	m64043_200206_173947.ccs	manual-fix	yes
HG02818	female	GWD	AFR	GCA_964198435	GCA_964662325	hifi	m64043_200316_214923.ccs	SRR12026559	PRJNA339722	1584353	26738804917	8.9	16846	17242	0	0	0	0	0	m64043_200316_214923.subreads	fuzzy-match	yes
HG02818	female	GWD	AFR	GCA_964198435	GCA_964662325	ont	HG02818_20210713_UL_eee-prom1-2B-PAH36289_guppy-5.0.11-sup-prom_fastq_pass	ERR13491893	PRJEB77558	733236	21393333220	7.1	99145	140979	58873	3.5	184291	234139	58	exact-match	exact-match	yes
HG02818	female	GWD	AFR	GCA_964198435	GCA_964662325	ont	HG02818_20210810_UL_eee-prom1-2C-PAH40179_guppy-5.0.11-sup-prom_fastq_pass	ERR13491894	PRJEB77558	565374	40141013786	13.4	130670	149062	147853	8.5	179252	200178	2	exact-match	exact-match	yes
HG02818	female	GWD	AFR	GCA_964198435	GCA_964662325	ont	HG02818_20210908_UL_eee-prom1-2E-PAH61807_guppy-5.0.11-sup-prom_fastq_pass	ERR13491895	PRJEB77558	3880679	46829154445	15.6	74551	113734	105229	6.2	181373	224221	57	exact-match	exact-match	yes
HG02818	female	GWD	AFR	GCA_964198435	GCA_964662325	ont	HG02818_20211109_UL_eee-prom1-1C-PAI19866_guppy-5.0.11-sup-prom_fastq_pass	ERR13491896	PRJEB77558	1348717	37951467329	12.7	91313	121610	103001	5.8	171230	207393	27	exact-match	exact-match	yes
HG02818	female	GWD	AFR	GCA_964198435	GCA_964662325	ont	HG02818_20211109_UL_eee-prom1-1D-PAI18279_guppy-5.0.11-sup-prom_fastq_pass	ERR13491897	PRJEB77558	697387	25077964736	8.4	119761	158451	79772	4.8	187047	235805	95	exact-match	exact-match	yes
HG02818	female	GWD	AFR	GCA_964198435	GCA_964662325	ont	HG02818_20211110_UL_eee-prom1-2A-PAI18607_guppy-5.0.11-sup-prom_fastq_pass	ERR13491898	PRJEB77558	507611	22007068734	7.3	154111	190385	73527	4.9	216092	258084	70	exact-match	exact-match	yes
HG02818	female	GWD	AFR	GCA_964198435	GCA_964662325	ont	all	(summary)	(summary)	7733004	193400002250	64.5	106566	140146	568255	33.9	184274	222900	309	all	(summary)	(summary)
HG02818	female	GWD	AFR	GCA_964198435	GCA_964662325	strandseq	all	(summary)	PRJEB39750	-1	-1	-1	-1	-1	-1	-1	-1	-1	-1	all	(summary)	yes
HG02953	male	ESN	AFR	GCA_964198555	GCA_964662745	hifi	all	(summary)	(summary)	6784880	119466016718	39.8	17840	18328	0	0	0	0	0	all	(summary)	(summary)
HG02953	male	ESN	AFR	GCA_964198555	GCA_964662745	hifi	m64076_210425_010557.hifi_reads	ERR10966427	PRJEB58376	1731295	30663509801	10.2	17963	18436	0	0	0	0	0	exact-match	exact-match	yes
HG02953	male	ESN	AFR	GCA_964198555	GCA_964662745	hifi	m64076_210426_220753.hifi_reads	ERR10966429	PRJEB58376	1807531	31605398156	10.5	17690	18198	0	0	0	0	0	exact-match	exact-match	yes
HG02953	male	ESN	AFR	GCA_964198555	GCA_964662745	hifi	m64076_210428_040717.hifi_reads	ERR10966426	PRJEB58376	1656285	28891814664	9.6	17644	18155	0	0	0	0	0	exact-match	exact-match	yes
HG02953	male	ESN	AFR	GCA_964198555	GCA_964662745	hifi	m64076_210429_101918.hifi_reads	ERR10966428	PRJEB58376	1589769	28305294097	9.4	18080	18535	0	0	0	0	0	exact-match	exact-match	yes
HG02953	male	ESN	AFR	GCA_964198555	GCA_964662745	ont	HG02953_20210713_UL_eee-prom1-2E-PAH32423_guppy-5.0.11-sup-prom_fastq_pass	SRR25038235	PRJNA988114	22731	1016660172	0.3	112573	131066	3411	0.2	169675	191140	0	exact-match	exact-match	yes
HG02953	male	ESN	AFR	GCA_964198555	GCA_964662745	ont	HG02953_20210714_UL_eee-prom1-2E-PAH32423_guppy-5.0.11-sup-prom_fastq_pass	ERR13491899	PRJEB77558	147386	5634913892	1.9	110425	128740	18652	1	170210	189213	0	exact-match	exact-match	yes
HG02953	male	ESN	AFR	GCA_964198555	GCA_964662745	ont	HG02953_20210803_UL_eee-prom1-3A-PAH36212_guppy-5.0.11-sup-prom_fastq_pass	ERR13491900	PRJEB77558	314296	7859913591	2.6	86545	123820	19967	1.1	171906	220345	21	exact-match	exact-match	yes
HG02953	male	ESN	AFR	GCA_964198555	GCA_964662745	ont	HG02953_20210804_UL_eee-prom1-3A-PAH36212_guppy-5.0.11-sup-prom_fastq_pass	ERR13491901	PRJEB77558	59927	1373908962	0.5	77122	103578	3309	0.2	157236	191783	0	exact-match	exact-match	yes
HG02953	male	ESN	AFR	GCA_964198555	GCA_964662745	ont	HG02953_20210805_UL_eee-prom1-3A-PAH36212_guppy-5.0.11-sup-prom_fastq_pass	ERR13491902	PRJEB77558	20941	538135197	0.2	72362	95489	1202	0.1	151738	183964	0	exact-match	exact-match	yes
HG02953	male	ESN	AFR	GCA_964198555	GCA_964662745	ont	HG02953_20210825_UL_eee-prom1-2D-PAH61768_guppy-5.0.11-sup-prom_fastq_pass	ERR13491903	PRJEB77558	1137600	59173064077	19.7	107938	134321	188036	10.6	172269	200903	2	exact-match	exact-match	yes
HG02953	male	ESN	AFR	GCA_964198555	GCA_964662745	ont	HG02953_20210831_UL_eee-prom1-3A-PAH61836_guppy-5.0.11-sup-prom_fastq_pass	ERR13491904	PRJEB77558	742616	40394536418	13.5	133958	171086	132382	8.4	201322	240296	11	exact-match	exact-match	yes
HG02953	male	ESN	AFR	GCA_964198555	GCA_964662745	ont	HG02953_20211102_UL_eee-prom1-1D-PAI20036_guppy-5.0.11-sup-prom_fastq_pass	ERR13491905	PRJEB77558	1866829	39549900671	13.2	82450	110804	99613	5.5	164735	200087	23	exact-match	exact-match	yes
HG02953	male	ESN	AFR	GCA_964198555	GCA_964662745	ont	HG02953_20211103_UL_eee-prom1-1G-PAI18578_guppy-5.0.11-sup-prom_fastq_pass	ERR13491906	PRJEB77558	1076238	23889763999	8	95870	126044	67604	3.8	170966	209763	21	exact-match	exact-match	yes
HG02953	male	ESN	AFR	GCA_964198555	GCA_964662745	ont	all	(summary)	(summary)	5388564	179430796979	59.8	103972	135307	534176	31	177032	212759	78	all	(summary)	(summary)
HG02953	male	ESN	AFR	GCA_964198555	GCA_964662745	strandseq	all	(summary)	PRJEB39750	-1	-1	-1	-1	-1	-1	-1	-1	-1	-1	all	(summary)	yes
HG03009	male	BEB	SAS	GCA_964199195	GCA_964662845	hifi	JAX_HiFi_HG03009_m64039_220126_024139	ERR10966483	PRJEB58376	2688836	41536740986	13.8	15693	16641	0	0	0	0	0	exact-match	exact-match	yes
HG03009	male	BEB	SAS	GCA_964199195	GCA_964662845	hifi	JAX_HiFi_HG03009_m64119_220119_065557	ERR10966481	PRJEB58376	2709608	41625561858	13.9	15583	16538	0	0	0	0	0	exact-match	exact-match	yes
HG03009	male	BEB	SAS	GCA_964199195	GCA_964662845	hifi	JAX_HiFi_HG03009_m64119_220126_013959	ERR10966482	PRJEB58376	2560276	39490937833	13.2	15647	16605	0	0	0	0	0	exact-match	exact-match	yes
HG03009	male	BEB	SAS	GCA_964199195	GCA_964662845	hifi	all	(summary)	(summary)	7958720	122653240677	40.9	15641	16595	0	0	0	0	0	all	(summary)	(summary)
HG03009	male	BEB	SAS	GCA_964199195	GCA_964662845	ont	20220223_220216_21-lee-006_PC24B149_1G_guppy-5.0.11-sup-prom_fastq_pass	ERR11028142	PRJEB58376	748358	49547872178	16.5	148581	184608	168551	11.1	210641	247999	14	exact-match	exact-match	yes
HG03009	male	BEB	SAS	GCA_964199195	GCA_964662845	ont	20220226_220223_21-lee-006_PC24B149_3F_guppy-5.0.11-sup-prom_fastq_pass	ERR11028116	PRJEB58376	506563	26447818108	8.8	121182	152122	86010	5.2	186703	220573	2	exact-match	exact-match	yes
HG03009	male	BEB	SAS	GCA_964199195	GCA_964662845	ont	20220307_220302_21-lee-006_PC24B149_3F_guppy-5.0.11-sup-prom_fastq_pass	ERR11028121	PRJEB58376	678162	45095754941	15	144017	169647	161736	10.1	196432	225235	9	exact-match	exact-match	yes
HG03009	male	BEB	SAS	GCA_964199195	GCA_964662845	ont	20230801_230726_23-lee-007_PCA100115_2C-run16_guppy-5.0.11-sup-prom_fastq_pass	ERR12954368	PRJEB75216	2272695	108637433305	36.2	97681	119730	326232	17.7	163443	187835	0	exact-match	exact-match	yes
HG03009	male	BEB	SAS	GCA_964199195	GCA_964662845	ont	all	(summary)	(summary)	4205778	229728878532	76.6	117291	147251	742529	44	182893	215389	25	all	(summary)	(summary)
HG03009	male	BEB	SAS	GCA_964199195	GCA_964662845	strandseq	all	(summary)	PRJEB39750	-1	-1	-1	-1	-1	-1	-1	-1	-1	-1	all	(summary)	yes
HG03065	male	MSL	AFR	GCA_964199075	GCA_964662385	hifi	JAX_HiFi_HG03065_m64039_220123_061725	ERR10966387	PRJEB58376	2427090	40938319913	13.6	17309	18123	0	0	0	0	0	exact-match	exact-match	yes
HG03065	male	MSL	AFR	GCA_964199075	GCA_964662385	hifi	JAX_HiFi_HG03065_m64119_220116_090326	ERR10966389	PRJEB58376	2447262	40643311989	13.5	16956	17793	0	0	0	0	0	exact-match	exact-match	yes
HG03065	male	MSL	AFR	GCA_964199075	GCA_964662385	hifi	JAX_HiFi_HG03065_m64119_220121_210303	ERR10966388	PRJEB58376	2508489	42755461087	14.3	17484	18305	0	0	0	0	0	exact-match	exact-match	yes
HG03065	male	MSL	AFR	GCA_964199075	GCA_964662385	hifi	all	(summary)	(summary)	7382841	124337092989	41.4	17252	18078	0	0	0	0	0	all	(summary)	(summary)
HG03065	male	MSL	AFR	GCA_964199075	GCA_964662385	ont	20220322_220316_21-lee-006_PC24B149_2F_guppy-5.0.11-sup-prom_fastq_pass	ERR11028096	PRJEB58376	1018035	76207584238	25.4	145963	167547	278097	17.2	195195	220264	1	exact-match	exact-match	yes
HG03065	male	MSL	AFR	GCA_964199075	GCA_964662385	ont	20220329_220323_21-lee-006_PC24B149_2G_guppy-5.0.11-sup-prom_fastq_pass	ERR11028143	PRJEB58376	940415	52969103970	17.7	118003	142455	172233	10.1	182953	208544	1	exact-match	exact-match	yes
HG03065	male	MSL	AFR	GCA_964199075	GCA_964662385	ont	20230801_230726_23-lee-007_PCA100115_3B-run17_guppy-5.0.11-sup-prom_fastq_pass	ERR12954362	PRJEB75216	2405625	118014108731	39.3	94616	108218	363635	18.5	152987	168484	0	exact-match	exact-match	yes
HG03065	male	MSL	AFR	GCA_964199075	GCA_964662385	ont	all	(summary)	(summary)	4364075	247190796939	82.4	112205	133846	813965	45.8	172076	196768	2	all	(summary)	(summary)
HG03065	male	MSL	AFR	GCA_964199075	GCA_964662385	strandseq	all	(summary)	PRJEB39750	-1	-1	-1	-1	-1	-1	-1	-1	-1	-1	all	(summary)	yes
HG03248	male	GWD	AFR	GCA_964198205	GCA_964662735	hifi	JAX_HiFi_HG03248_m64039_210628_130740	ERR10966380	PRJEB58376	1366696	22483235467	7.5	16945	18111	0	0	0	0	0	exact-match	exact-match	yes
HG03248	male	GWD	AFR	GCA_964198205	GCA_964662735	hifi	JAX_HiFi_HG03248_m64039_210710_005846	ERR10966379	PRJEB58376	1361285	25040464638	8.3	18589	19854	0	0	0	0	0	exact-match	exact-match	yes
HG03248	male	GWD	AFR	GCA_964198205	GCA_964662735	hifi	JAX_HiFi_HG03248_m64119_210613_003658	ERR10966376	PRJEB58376	1293766	23334090071	7.8	18179	19389	0	0	0	0	0	exact-match	exact-match	yes
HG03248	male	GWD	AFR	GCA_964198205	GCA_964662735	hifi	JAX_HiFi_HG03248_m64119_210618_180607	ERR10966378	PRJEB58376	1387072	24223359004	8.1	18159	19249	0	0	0	0	0	exact-match	exact-match	yes
HG03248	male	GWD	AFR	GCA_964198205	GCA_964662735	hifi	JAX_HiFi_HG03248_m64119_211212_061234	ERR10966377	PRJEB58376	2090672	31929457424	10.6	15454	16779	0	0	0	0	0	exact-match	exact-match	yes
HG03248	male	GWD	AFR	GCA_964198205	GCA_964662735	hifi	all	(summary)	(summary)	7499491	127010606604	42.3	17381	18571	0	0	0	0	0	all	(summary)	(summary)
HG03248	male	GWD	AFR	GCA_964198205	GCA_964662735	ont	20210630_210623_21-lee-006_PCT0053_2-E9-H9_guppy-5.0.11-sup-prom_fastq_pass	ERR11028090	PRJEB58376	507143	34626503940	11.5	181420	199025	132610	8.9	218013	241060	2	exact-match	exact-match	yes
HG03248	male	GWD	AFR	GCA_964198205	GCA_964662735	ont	20211022_211012_21-lee-006_PCT0053_2-A9-D9_guppy-5.0.11-sup-prom_fastq_pass	ERR11028139	PRJEB58376	929976	61744309147	20.6	168299	192076	220150	14.8	219066	245529	5	exact-match	exact-match	yes
HG03248	male	GWD	AFR	GCA_964198205	GCA_964662735	ont	20211102_211027_21-lee-006_PCT0053_2-A9-D9_guppy-5.0.11-sup-prom_fastq_pass	ERR11028111	PRJEB58376	607159	35532752106	11.8	161308	183355	126593	8.3	212980	237920	2	exact-match	exact-match	yes
HG03248	male	GWD	AFR	GCA_964198205	GCA_964662735	ont	all	(summary)	(summary)	2044278	131903565193	44	169977	191551	479353	32	217157	242309	9	all	(summary)	(summary)
HG03248	male	GWD	AFR	GCA_964198205	GCA_964662735	strandseq	all	(summary)	PRJEB39750	-1	-1	-1	-1	-1	-1	-1	-1	-1	-1	all	(summary)	yes
HG03371	male	ESN	AFR	GCA_964198665	GCA_964662715	hifi	JAX_HiFi_HG03371_m64039_220209_170329	ERR10966432	PRJEB58376	2554264	44463444044	14.8	17937	19037	0	0	0	0	0	exact-match	exact-match	yes
HG03371	male	ESN	AFR	GCA_964198665	GCA_964662715	hifi	JAX_HiFi_HG03371_m64119_220123_063014	ERR10966430	PRJEB58376	2353235	41642513355	13.9	18184	19304	0	0	0	0	0	exact-match	exact-match	yes
HG03371	male	ESN	AFR	GCA_964198665	GCA_964662715	hifi	JAX_HiFi_HG03371_m64119_220207_182351	ERR10966431	PRJEB58376	2329718	40880450021	13.6	18012	19142	0	0	0	0	0	exact-match	exact-match	yes
HG03371	male	ESN	AFR	GCA_964198665	GCA_964662715	hifi	all	(summary)	(summary)	7237217	126986407420	42.3	18043	19158	0	0	0	0	0	all	(summary)	(summary)
HG03371	male	ESN	AFR	GCA_964198665	GCA_964662715	ont	20220322_220316_21-lee-006_PC24B149_3D_guppy-5.0.11-sup-prom_fastq_pass	ERR11028137	PRJEB58376	704905	65197619090	21.7	183944	213630	233386	16.4	230777	264291	21	exact-match	exact-match	yes
HG03371	male	ESN	AFR	GCA_964198665	GCA_964662715	ont	20220329_220323_21-lee-006_PC24B149_1F_guppy-5.0.11-sup-prom_fastq_pass	ERR11028117	PRJEB58376	662953	49661674570	16.6	152511	184077	170739	11.2	211516	244912	3	exact-match	exact-match	yes
HG03371	male	ESN	AFR	GCA_964198665	GCA_964662715	ont	20230619_230613_23-lee-007_PCA100115_3F-run13_guppy-5.0.11-sup-prom_fastq_pass	ERR12954384	PRJEB75216	906110	53220552666	17.7	107575	123079	181464	9.6	159766	178706	1	exact-match	exact-match	yes
HG03371	male	ESN	AFR	GCA_964198665	GCA_964662715	ont	all	(summary)	(summary)	2273968	168079846326	56	143827	176226	585589	37.2	200944	236390	25	all	(summary)	(summary)
HG03371	male	ESN	AFR	GCA_964198665	GCA_964662715	strandseq	all	(summary)	PRJEB39750	-1	-1	-1	-1	-1	-1	-1	-1	-1	-1	all	(summary)	yes
HG03452	female	MSL	AFR	GCA_964198525	GCA_964662695	hifi	all	(summary)	(summary)	6152569	99475821667	33.2	16319	16806	0	0	0	0	0	all	(summary)	(summary)
HG03452	female	MSL	AFR	GCA_964198525	GCA_964662695	hifi	m64076_210126_175628.ccs	ERR13491907	PRJEB77558	2166313	34584252440	11.5	16067	16583	0	0	0	0	0	m64076_210126_175628.Q20	fuzzy-match	yes
HG03452	female	MSL	AFR	GCA_964198525	GCA_964662695	hifi	m64076_210131_015832.ccs	ERR13491908	PRJEB77558	1821511	29924572733	10	16642	17081	0	0	0	0	0	m64076_210131_015832.Q20	fuzzy-match	yes
HG03452	female	MSL	AFR	GCA_964198525	GCA_964662695	hifi	m64076_210201_082658.ccs	ERR13491909	PRJEB77558	2164745	34966996494	11.7	16302	16792	0	0	0	0	0	m64076_210201_082658.Q20	fuzzy-match	yes
HG03452	female	MSL	AFR	GCA_964198525	GCA_964662695	ont	HG03452_20210908_UL_eee-prom1-2G-PAH61824_guppy-5.0.11-sup-prom_fastq_pass	ERR13491910	PRJEB77558	852475	38455402495	12.8	182024	223084	122564	9.1	250047	293331	50	exact-match	exact-match	yes
HG03452	female	MSL	AFR	GCA_964198525	GCA_964662695	ont	HG03452_20210908_UL_eee-prom1-2H-PAH74171_guppy-5.0.11-sup-prom_fastq_pass	ERR13491911	PRJEB77558	397211	12710154905	4.2	186475	244520	39098	3	257884	326080	149	exact-match	exact-match	yes
HG03452	female	MSL	AFR	GCA_964198525	GCA_964662695	ont	HG03452_20210913_UL_eee-prom1-1B-PAH61824_guppy-5.0.11-sup-prom_fastq_pass	ERR13491912	PRJEB77558	79162	5548633030	1.8	137199	164094	19623	1.2	191951	221470	0	exact-match	exact-match	yes
HG03452	female	MSL	AFR	GCA_964198525	GCA_964662695	ont	HG03452_20210913_UL_eee-prom1-1C-PAH74171_guppy-5.0.11-sup-prom_fastq_pass	ERR13491913	PRJEB77558	8787	229712118	0.1	122183	137192	799	0	176455	198361	0	exact-match	exact-match	yes
HG03452	female	MSL	AFR	GCA_964198525	GCA_964662695	ont	HG03452_20210915_UL_eee-prom1-3C-PAH79890_guppy-5.0.11-sup-prom_fastq_pass	ERR13491914	PRJEB77558	2687	73857069	0	142789	185779	238	0	225876	264810	0	exact-match	exact-match	yes
HG03452	female	MSL	AFR	GCA_964198525	GCA_964662695	ont	HG03452_20210928_UL_eee-prom1-3F-PAH79890_guppy-5.0.11-sup-prom_fastq_pass	ERR13491915	PRJEB77558	234253	4677528555	1.6	95560	171953	12185	0.7	181318	306195	74	exact-match	exact-match	yes
HG03452	female	MSL	AFR	GCA_964198525	GCA_964662695	ont	HG03452_20211006_UL_eee-prom1-3D-PAI05003_guppy-5.0.11-sup-prom_fastq_pass	ERR13491916	PRJEB77558	1473388	35332461326	11.8	88563	128300	90263	5.3	178889	228008	89	exact-match	exact-match	yes
HG03452	female	MSL	AFR	GCA_964198525	GCA_964662695	ont	HG03452_20211019_UL_eee-prom1-3B-PAI05201_guppy-5.0.11-sup-prom_fastq_pass	ERR13491917	PRJEB77558	1666707	38310482124	12.8	90073	120027	102548	5.8	171114	207245	25	exact-match	exact-match	yes
HG03452	female	MSL	AFR	GCA_964198525	GCA_964662695	ont	HG03452_20211130_UL_eee-prom1-1H-PAI20041_guppy-5.0.11-sup-prom_fastq_pass	ERR13491918	PRJEB77558	414094	25500042625	8.5	144223	171758	88456	5.6	201915	232062	6	exact-match	exact-match	yes
HG03452	female	MSL	AFR	GCA_964198525	GCA_964662695	ont	HG03452_20211202_UL_eee-prom1-1H-PAI20041_guppy-5.0.11-sup-prom_fastq_pass	ERR13491919	PRJEB77558	74038	5632064611	1.9	137053	155436	21219	1.2	183527	204099	0	exact-match	exact-match	yes
HG03452	female	MSL	AFR	GCA_964198525	GCA_964662695	ont	all	(summary)	(summary)	5202802	166470338858	55.5	122736	167198	496993	32.1	204703	253366	393	all	(summary)	(summary)
HG03452	female	MSL	AFR	GCA_964198525	GCA_964662695	strandseq	all	(summary)	PRJEB39750	-1	-1	-1	-1	-1	-1	-1	-1	-1	-1	all	(summary)	yes
HG03456	male	MSL	AFR	GCA_964199085	GCA_964662465	hifi	JAX_HiFi_HG03456_m64039_220111_082237	ERR12953018	PRJEB75190	2783068	40350319319	13.5	14733	15476	0	0	0	0	0	exact-match	exact-match	yes
HG03456	male	MSL	AFR	GCA_964199085	GCA_964662465	hifi	JAX_HiFi_HG03456_m64119_211226_162136	ERR12953023	PRJEB75190	2330999	33998123088	11.3	14818	15553	0	0	0	0	0	exact-match	exact-match	yes
HG03456	male	MSL	AFR	GCA_964199085	GCA_964662465	hifi	JAX_HiFi_HG03456_m64119_220107_181428	ERR12953031	PRJEB75190	2703988	39850430169	13.3	14993	15710	0	0	0	0	0	exact-match	exact-match	yes
HG03456	male	MSL	AFR	GCA_964199085	GCA_964662465	hifi	all	(summary)	(summary)	7818055	114198872576	38.1	14848	15580	0	0	0	0	0	all	(summary)	(summary)
HG03456	male	MSL	AFR	GCA_964199085	GCA_964662465	ont	20220315_220308_21-lee-006_PC24B149_3F_guppy-5.0.11-sup-prom_fastq_pass	ERR12954364	PRJEB75216	967279	53635820642	17.9	150540	173412	189521	12.1	204789	230223	2	exact-match	exact-match	yes
HG03456	male	MSL	AFR	GCA_964199085	GCA_964662465	ont	20220405_220329_21-lee-006_PC24B149_2D_guppy-5.0.11-sup-prom_fastq_pass	ERR12954424	PRJEB75216	1027847	55554696120	18.5	149737	173734	195876	12.5	204528	231033	5	exact-match	exact-match	yes
HG03456	male	MSL	AFR	GCA_964199085	GCA_964662465	ont	20230428_230425_23-lee-007_PCA100115_3F-run2_guppy-5.0.11-sup-prom_fastq_pass	ERR12954389	PRJEB75216	868748	32602702018	10.9	115850	136014	108993	6.2	175210	198648	1	exact-match	exact-match	yes
HG03456	male	MSL	AFR	GCA_964199085	GCA_964662465	ont	20230505_230426_23-lee-007_PCA100115_3F-run4_guppy-5.0.11-sup-prom_fastq_pass	ERR12954363	PRJEB75216	1130729	42043771080	14	111898	131832	137751	7.8	172455	196001	0	exact-match	exact-match	yes
HG03456	male	MSL	AFR	GCA_964199085	GCA_964662465	ont	all	(summary)	(summary)	3994603	183836989860	61.3	133427	157368	632141	38.6	192102	218527	8	all	(summary)	(summary)
HG03456	male	MSL	AFR	GCA_964199085	GCA_964662465	strandseq	all	(summary)	PRJEB39750	-1	-1	-1	-1	-1	-1	-1	-1	-1	-1	all	(summary)	yes
HG03520	female	ESN	AFR	GCA_964198265	GCA_964662945	hifi	EDEVI_20210402_S64049_PL100170205-1_B01.ccs	SRR19416259	PRJNA698480	567228	10522491571	3.5	18527	18738	0	0	0	0	0	PL100170205-1_S64049_20210402_B01_run	manual-fix	yes
HG03520	female	ESN	AFR	GCA_964198265	GCA_964662945	hifi	EDEVI_20210427_S64018_PL100170205A-1_A01.ccs	SRR19416255	PRJNA698480	1358731	23061474647	7.7	16952	17077	0	0	0	0	0	PL100170205A-1_S64018_20210427_A01_run	manual-fix	yes
HG03520	female	ESN	AFR	GCA_964198265	GCA_964662945	hifi	EDEVI_20210603_S64018_PL100170205A-3_A01.ccs	SRR19416256	PRJNA698480	1457028	22920349319	7.6	15711	15823	0	0	0	0	0	PL100170205A-3_S64018_20210603_A01_run	manual-fix	yes
HG03520	female	ESN	AFR	GCA_964198265	GCA_964662945	hifi	EDEVI_20210924_S64018_PL100194882-1_B01.ccs	SRR19416257	PRJNA698480	1666405	28147900581	9.4	16894	17041	0	0	0	0	0	PL100194882-1_S64018_20210924_B01_run	manual-fix	yes
HG03520	female	ESN	AFR	GCA_964198265	GCA_964662945	hifi	EDEVI_20210924_S64018_PL100194882-1_C01.ccs	SRR19416257	PRJNA698480	1668445	28182907679	9.4	16895	17042	0	0	0	0	0	PL100194882-1_S64018_20210924_B01_run	manual-fix	yes
HG03520	female	ESN	AFR	GCA_964198265	GCA_964662945	hifi	EDEVI_20211019_S64049_PL100194881-1_B01.ccs	SRR19416260	PRJNA698480	1656306	33301537041	11.1	19857	20485	0	0	0	0	0	PL100194881-1_S64049_20211019_B01_run	manual-fix	yes
HG03520	female	ESN	AFR	GCA_964198265	GCA_964662945	hifi	all	(summary)	(summary)	8374143	146136660838	48.7	17352	17763	0	0	0	0	0	all	(summary)	(summary)
HG03520	female	ESN	AFR	GCA_964198265	GCA_964662945	ont	20211008_210929_21-lee-006_PCT0053_2-A9-D9_guppy-5.0.11-sup-prom_fastq_pass	ERR12954377	PRJEB75216	1070945	63901865272	21.3	187972	215372	221625	15.9	239757	269762	13	exact-match	exact-match	yes
HG03520	female	ESN	AFR	GCA_964198265	GCA_964662945	ont	20211102_211020_21-lee-006_PCT0053_2-A11-D11_guppy-5.0.11-sup-prom_fastq_pass	ERR12954423	PRJEB75216	1197271	71635683889	23.9	176713	203432	249918	17.4	229538	258981	17	exact-match	exact-match	yes
HG03520	female	ESN	AFR	GCA_964198265	GCA_964662945	ont	all	(summary)	(summary)	2268216	135537549161	45.2	181897	209061	471543	33.3	234191	264134	30	all	(summary)	(summary)
HG03520	female	ESN	AFR	GCA_964198265	GCA_964662945	strandseq	all	(summary)	PRJEB39750	-1	-1	-1	-1	-1	-1	-1	-1	-1	-1	all	(summary)	yes
HG03683	female	STU	SAS	GCA_964198465	GCA_964662555	hifi	all	(summary)	(summary)	6527103	126026944330	42	19517	20317	0	0	0	0	0	all	(summary)	(summary)
HG03683	female	STU	SAS	GCA_964198465	GCA_964662555	hifi	m54329U_220220_134718.hifi_reads	ERR13110572	PRJEB75739	1220872	22576361384	7.5	18552	19427	0	0	0	0	0	exact-match	exact-match	yes
HG03683	female	STU	SAS	GCA_964198465	GCA_964662555	hifi	m54329U_220311_015732.hifi_reads	ERR13110573	PRJEB75739	2251664	43345426754	14.4	19496	20328	0	0	0	0	0	exact-match	exact-match	yes
HG03683	female	STU	SAS	GCA_964198465	GCA_964662555	hifi	m64076_211225_093817.hifi_reads	ERR13110574	PRJEB75739	1006836	20568288045	6.9	20352	21154	0	0	0	0	0	exact-match	exact-match	yes
HG03683	female	STU	SAS	GCA_964198465	GCA_964662555	hifi	m64076_220317_110154.hifi_reads	ERR13110575	PRJEB75739	2047731	39536868147	13.2	19561	20378	0	0	0	0	0	exact-match	exact-match	yes
HG03683	female	STU	SAS	GCA_964198465	GCA_964662555	ont	20230214_HG03683_UL_eee-prom1-2G-PAG79669_guppy-5.0.11-sup-prom_fastq_pass	ERR13491920	PRJEB77558	448438	32725362161	10.9	125595	153662	113315	6.7	183192	212965	3	exact-match	exact-match	yes
HG03683	female	STU	SAS	GCA_964198465	GCA_964662555	ont	20230214_HG03683_UL_eee-prom1-2H-PAG77581_guppy-5.0.11-sup-prom_fastq_pass	ERR13491921	PRJEB77558	640810	40629927777	13.5	110763	137779	131408	7.5	173397	202809	3	exact-match	exact-match	yes
HG03683	female	STU	SAS	GCA_964198465	GCA_964662555	ont	20230221_HG03683_UL_eee-prom1-3E-PAM43089_guppy-5.0.11-sup-prom_fastq_pass	ERR13491922	PRJEB77558	410126	33618700786	11.2	158309	186990	122753	8	207477	239017	5	exact-match	exact-match	yes
HG03683	female	STU	SAS	GCA_964198465	GCA_964662555	ont	20230221_HG03683_UL_eee-prom1-3F-PAM41696_guppy-5.0.11-sup-prom_fastq_pass	ERR13491923	PRJEB77558	613171	50277278920	16.8	147606	173434	187093	11.6	194841	224049	4	exact-match	exact-match	yes
HG03683	female	STU	SAS	GCA_964198465	GCA_964662555	ont	20230223_HG03683_UL_eee-prom1-2B-PAM43089_guppy-5.0.11-sup-prom_fastq_pass	ERR13491924	PRJEB77558	79970	6325551206	2.1	153093	178479	23449	1.5	199796	229032	1	exact-match	exact-match	yes
HG03683	female	STU	SAS	GCA_964198465	GCA_964662555	ont	20230223_HG03683_UL_eee-prom1-3E-PAM43089_guppy-5.0.11-sup-prom_fastq_pass	ERR13491925	PRJEB77558	16822	1181575621	0.4	151853	178172	4323	0.3	201783	230429	0	exact-match	exact-match	yes
HG03683	female	STU	SAS	GCA_964198465	GCA_964662555	ont	all	(summary)	(summary)	2209337	164758396471	54.9	135397	163708	582341	35.5	190598	221102	16	all	(summary)	(summary)
HG03683	female	STU	SAS	GCA_964198465	GCA_964662555	strandseq	all	(summary)	PRJEB39750	-1	-1	-1	-1	-1	-1	-1	-1	-1	-1	all	(summary)	yes
HG03732	male	ITU	SAS	GCA_964198755	GCA_964662915	hifi	JAX_HiFi_HG03732_m64039_220307_165844	ERR10966445	PRJEB58376	2316741	31618690581	10.5	13926	14811	0	0	0	0	0	exact-match	exact-match	yes
HG03732	male	ITU	SAS	GCA_964198755	GCA_964662915	hifi	JAX_HiFi_HG03732_m64039_220309_035544	ERR10966446	PRJEB58376	2299242	33027941831	11	14437	15359	0	0	0	0	0	exact-match	exact-match	yes
HG03732	male	ITU	SAS	GCA_964198755	GCA_964662915	hifi	JAX_HiFi_HG03732_m64119_220228_203256	ERR10966447	PRJEB58376	2540311	34571378373	11.5	13884	14767	0	0	0	0	0	exact-match	exact-match	yes
HG03732	male	ITU	SAS	GCA_964198755	GCA_964662915	hifi	JAX_HiFi_HG03732_m84148_231004_194944_s4.hifi_reads.HG03732_GT23-12529_bc2013	ERR12953022	PRJEB75190	4825294	82373001865	27.5	17811	18434	0	0	0	0	0	exact-match	exact-match	yes
HG03732	male	ITU	SAS	GCA_964198755	GCA_964662915	hifi	all	(summary)	(summary)	11981588	181591012650	60.5	15701	16546	0	0	0	0	0	all	(summary)	(summary)
HG03732	male	ITU	SAS	GCA_964198755	GCA_964662915	ont	20220425_220420_21-lee-006_PC24B149_3E_guppy-5.0.11-sup-prom_fastq_pass	ERR11028109	PRJEB58376	795751	49941453936	16.6	131280	153880	174278	10.4	186936	212344	1	exact-match	exact-match	yes
HG03732	male	ITU	SAS	GCA_964198755	GCA_964662915	ont	20220503_220427_21-lee-006_PC24B149_3F_guppy-5.0.11-sup-prom_fastq_pass	ERR11028086	PRJEB58376	554906	35534413317	11.8	134627	157383	123781	7.5	190686	216112	0	exact-match	exact-match	yes
HG03732	male	ITU	SAS	GCA_964198755	GCA_964662915	ont	20220503_220428_21-lee-006_PC24B149_3F_guppy-5.0.11-sup-prom_fastq_pass	ERR11028094	PRJEB58376	353419	20716844124	6.9	119117	141640	69728	4	178657	203203	0	exact-match	exact-match	yes
HG03732	male	ITU	SAS	GCA_964198755	GCA_964662915	ont	20230530_230523_23-lee-007_PCA100115_3B-run9_guppy-5.0.11-sup-prom_fastq_pass	ERR12954422	PRJEB75216	1114501	56374707199	18.8	134758	158419	201215	12.1	187231	214995	1	exact-match	exact-match	yes
HG03732	male	ITU	SAS	GCA_964198755	GCA_964662915	ont	all	(summary)	(summary)	2818577	162567418576	54.2	131594	154660	569002	34.1	186810	213036	2	all	(summary)	(summary)
HG03732	male	ITU	SAS	GCA_964198755	GCA_964662915	strandseq	all	(summary)	PRJEB39750	-1	-1	-1	-1	-1	-1	-1	-1	-1	-1	all	(summary)	yes
HG03807	female	BEB	SAS	GCA_964198355	GCA_964662475	hifi	JAX_HiFi_HG03807_m64039_210118_125023	ERR12953011	PRJEB75190	2640678	40872195546	13.6	15479	16408	0	0	0	0	0	exact-match	exact-match	yes
HG03807	female	BEB	SAS	GCA_964198355	GCA_964662475	hifi	JAX_HiFi_HG03807_m64119_210124_053806	ERR12953020	PRJEB75190	2201364	36029752484	12	16524	17402	0	0	0	0	0	exact-match	exact-match	yes
HG03807	female	BEB	SAS	GCA_964198355	GCA_964662475	hifi	JAX_HiFi_HG03807_m64119_210125_120547	ERR12953013	PRJEB75190	2427942	38631033984	12.9	15968	16881	0	0	0	0	0	exact-match	exact-match	yes
HG03807	female	BEB	SAS	GCA_964198355	GCA_964662475	hifi	all	(summary)	(summary)	7269984	115532982014	38.5	15965	16876	0	0	0	0	0	all	(summary)	(summary)
HG03807	female	BEB	SAS	GCA_964198355	GCA_964662475	ont	20210920_210908_21-lee-006_PCT0053_2-A9-D9_guppy-5.0.11-sup-prom_fastq_pass	ERR12954359	PRJEB75216	992880	75398198081	25.1	176902	203317	271023	18.6	224835	254574	11	exact-match	exact-match	yes
HG03807	female	BEB	SAS	GCA_964198355	GCA_964662475	ont	20211019_211006_21-lee-006_PCT0053_2-A5-D5_guppy-5.0.11-sup-prom_fastq_pass	ERR12954410	PRJEB75216	1339934	99191741417	33.1	170349	194624	359253	24.1	218268	245847	10	exact-match	exact-match	yes
HG03807	female	BEB	SAS	GCA_964198355	GCA_964662475	ont	all	(summary)	(summary)	2332814	174589939498	58.2	173110	198378	630276	42.7	221034	249650	21	all	(summary)	(summary)
HG03807	female	BEB	SAS	GCA_964198355	GCA_964662475	strandseq	all	(summary)	PRJEB39750	-1	-1	-1	-1	-1	-1	-1	-1	-1	-1	all	(summary)	yes
HG04036	female	STU	SAS	GCA_964198255	GCA_964662535	hifi	all	(summary)	(summary)	7117182	121743952993	40.6	17471	17941	0	0	0	0	0	all	(summary)	(summary)
HG04036	female	STU	SAS	GCA_964198255	GCA_964662535	hifi	m54329U_210411_022852.hifi_reads	ERR13491926	PRJEB77558	1333006	22797035910	7.6	17469	17936	0	0	0	0	0	exact-match	exact-match	yes
HG04036	female	STU	SAS	GCA_964198255	GCA_964662535	hifi	m64076_210405_202313.hifi_reads	ERR13491927	PRJEB77558	1461477	25218393173	8.4	17645	18101	0	0	0	0	0	exact-match	exact-match	yes
HG04036	female	STU	SAS	GCA_964198255	GCA_964662535	hifi	m64076_210408_003515.hifi_reads	ERR13491928	PRJEB77558	1583802	26528649647	8.8	17033	17561	0	0	0	0	0	exact-match	exact-match	yes
HG04036	female	STU	SAS	GCA_964198255	GCA_964662535	hifi	m64076_210411_021355.hifi_reads	ERR13491929	PRJEB77558	1194714	20941737846	7	17974	18375	0	0	0	0	0	exact-match	exact-match	yes
HG04036	female	STU	SAS	GCA_964198255	GCA_964662535	hifi	m64076_210412_082528.hifi_reads	ERR13491930	PRJEB77558	1544183	26258136417	8.8	17350	17831	0	0	0	0	0	exact-match	exact-match	yes
HG04036	female	STU	SAS	GCA_964198255	GCA_964662535	ont	HG04036_20210922_UL_eee-prom1-2B-PAH80217_guppy-5.0.11-sup-prom_fastq_pass	ERR13491931	PRJEB77558	5710	7669416	0	8871	106105	6	0	347033	420149	0	exact-match	exact-match	yes
HG04036	female	STU	SAS	GCA_964198255	GCA_964662535	ont	HG04036_20211006_UL_eee-prom1-3F-PAI05203_guppy-5.0.11-sup-prom_fastq_pass	ERR13491932	PRJEB77558	568116	25019008561	8.3	121197	174317	75560	4.8	198659	262668	141	exact-match	exact-match	yes
HG04036	female	STU	SAS	GCA_964198255	GCA_964662535	ont	HG04036_20211008_UL_eee-prom1-3F-PAI05203_guppy-5.0.11-sup-prom_fastq_pass	ERR13491933	PRJEB77558	52520	2516985248	0.8	106280	139678	7707	0.4	173830	216023	4	exact-match	exact-match	yes
HG04036	female	STU	SAS	GCA_964198255	GCA_964662535	ont	HG04036_20211207_UL_eee-prom1-1B-PAI76381_guppy-5.0.11-sup-prom_fastq_pass	ERR13491934	PRJEB77558	540416	31823298125	10.6	163425	189232	116104	7.6	211751	241013	2	exact-match	exact-match	yes
HG04036	female	STU	SAS	GCA_964198255	GCA_964662535	ont	HG04036_20211220_UL_eee-prom1-1E-PAJ02986_guppy-5.0.11-sup-prom_fastq_pass	ERR13491935	PRJEB77558	366103	19438195951	6.5	121799	145902	63757	3.8	186211	211099	1	exact-match	exact-match	yes
HG04036	female	STU	SAS	GCA_964198255	GCA_964662535	ont	HG04036_20211220_UL_eee-prom1-1F-PAJ02848_guppy-5.0.11-sup-prom_fastq_pass	ERR13491936	PRJEB77558	1055981	58422391443	19.5	123263	146045	196985	11.6	184057	207932	3	exact-match	exact-match	yes
HG04036	female	STU	SAS	GCA_964198255	GCA_964662535	ont	HG04036_20211221_UL_eee-prom1-1E-PAJ02986_guppy-5.0.11-sup-prom_fastq_pass	ERR13491937	PRJEB77558	493890	27055982296	9	112500	133818	88351	5	174530	197087	1	exact-match	exact-match	yes
HG04036	female	STU	SAS	GCA_964198255	GCA_964662535	ont	all	(summary)	(summary)	3082736	164283531040	54.8	127459	156586	548470	33.3	190000	222295	152	all	(summary)	(summary)
HG04036	female	STU	SAS	GCA_964198255	GCA_964662535	strandseq	all	(summary)	PRJEB39750	-1	-1	-1	-1	-1	-1	-1	-1	-1	-1	all	(summary)	yes
HG04217	female	ITU	SAS	GCA_964198165	GCA_964662875	hifi	JAX_HiFi_HG04217_m64039_210119_191818	ERR12953035	PRJEB75190	2116235	36698809429	12.2	17544	18543	0	0	0	0	0	exact-match	exact-match	yes
HG04217	female	ITU	SAS	GCA_964198165	GCA_964662875	hifi	JAX_HiFi_HG04217_m64119_210212_015818	ERR12953019	PRJEB75190	2012969	36641357465	12.2	18353	19398	0	0	0	0	0	exact-match	exact-match	yes
HG04217	female	ITU	SAS	GCA_964198165	GCA_964662875	hifi	JAX_HiFi_HG04217_m64119_210213_082612	ERR12953025	PRJEB75190	2040923	37656172566	12.6	18602	19672	0	0	0	0	0	exact-match	exact-match	yes
HG04217	female	ITU	SAS	GCA_964198165	GCA_964662875	hifi	all	(summary)	(summary)	6170127	110996339460	37	18165	19208	0	0	0	0	0	all	(summary)	(summary)
HG04217	female	ITU	SAS	GCA_964198165	GCA_964662875	ont	20210903_210825_21-lee-006_PCT0053_2-A9-D9_guppy-5.0.11-sup-prom_fastq_pass	ERR12954428	PRJEB75216	878380	68674894182	22.9	183527	214322	243505	17.2	232452	266608	29	exact-match	exact-match	yes
HG04217	female	ITU	SAS	GCA_964198165	GCA_964662875	ont	20210913_210831_21-lee-006_PCT0053_2-A9-D9_guppy-5.0.11-sup-prom_fastq_pass	ERR12954404	PRJEB75216	941274	75780403484	25.3	186191	216678	269413	19.1	233931	268014	39	exact-match	exact-match	yes
HG04217	female	ITU	SAS	GCA_964198165	GCA_964662875	ont	all	(summary)	(summary)	1819654	144455297666	48.2	184932	215558	512918	36.3	233213	267348	68	all	(summary)	(summary)
HG04217	female	ITU	SAS	GCA_964198165	GCA_964662875	strandseq	all	(summary)	PRJEB39750	-1	-1	-1	-1	-1	-1	-1	-1	-1	-1	all	(summary)	yes
NA12329	female	CEU	EUR	GCA_964199695	GCA_964662425	hifi	all	(summary)	(summary)	6023928	113905044333	38	19165	19961	0	0	0	0	0	all	(summary)	(summary)
NA12329	female	CEU	EUR	GCA_964199695	GCA_964662425	hifi	m64076_220122_011847.hifi_reads	ERR13491938	PRJEB77558	2045675	38701725169	12.9	19178	19968	0	0	0	0	0	exact-match	exact-match	yes
NA12329	female	CEU	EUR	GCA_964199695	GCA_964662425	hifi	m64076_220126_113534.hifi_reads	ERR13491939	PRJEB77558	1934611	36453442521	12.2	19083	19886	0	0	0	0	0	exact-match	exact-match	yes
NA12329	female	CEU	EUR	GCA_964199695	GCA_964662425	hifi	m64076_220128_015732.hifi_reads	ERR13491940	PRJEB77558	2043642	38749876643	12.9	19230	20026	0	0	0	0	0	exact-match	exact-match	yes
NA12329	female	CEU	EUR	GCA_964199695	GCA_964662425	ont	20221213_GM12329_UL_eee-prom1-2C-PAG67658_guppy-5.0.11-sup-prom_fastq_pass	ERR13110576	PRJEB75739	179879	16554135105	5.5	143343	174573	62781	3.8	188823	224223	4	exact-match	exact-match	yes
NA12329	female	CEU	EUR	GCA_964199695	GCA_964662425	ont	20221214_GM12329_UL_eee-prom1-2C-PAG67658_guppy-5.0.11-sup-prom_fastq_pass	ERR13110577	PRJEB75739	135684	9775812901	3.3	119317	143905	34621	2	170494	200030	1	exact-match	exact-match	yes
NA12329	female	CEU	EUR	GCA_964199695	GCA_964662425	ont	20221214_GM12329_UL_eee-prom1-2F-PAK34773_guppy-5.0.11-sup-prom_fastq_pass	ERR13110578	PRJEB75739	59691	4128814866	1.4	119131	149845	14232	0.8	176290	210851	0	exact-match	exact-match	yes
NA12329	female	CEU	EUR	GCA_964199695	GCA_964662425	ont	20221220_GM12329_UL_eee-prom1-2D-PAG67852_guppy-5.0.11-sup-prom_fastq_pass	ERR13110579	PRJEB75739	407198	36168601347	12.1	153962	179941	137984	8.6	197229	227000	1	exact-match	exact-match	yes
NA12329	female	CEU	EUR	GCA_964199695	GCA_964662425	ont	20221228_GM12329_UL_eee-prom1-2B-PAG68635_guppy-5.0.11-sup-prom_fastq_pass	ERR13110580	PRJEB75739	205351	21890696955	7.3	201705	230405	81434	5.9	239350	271352	8	exact-match	exact-match	yes
NA12329	female	CEU	EUR	GCA_964199695	GCA_964662425	ont	20230627_GM12329_UL_eee-prom1-2C-PAM99144_guppy-5.0.11-sup-prom_fastq_pass	ERR13110581	PRJEB75739	691617	35285788147	11.8	102042	129229	106280	6	171651	201258	3	exact-match	exact-match	yes
NA12329	female	CEU	EUR	GCA_964199695	GCA_964662425	ont	20230627_GM12329_UL_eee-prom1-2D-PAM99130_guppy-5.0.11-sup-prom_fastq_pass	ERR13110582	PRJEB75739	389780	29204962115	9.7	138316	159625	110215	6.5	183775	208838	0	exact-match	exact-match	yes
NA12329	female	CEU	EUR	GCA_964199695	GCA_964662425	ont	all	(summary)	(summary)	2069200	153008811436	51	138769	167893	547547	33.6	192080	224365	17	all	(summary)	(summary)
NA12329	female	CEU	EUR	GCA_964199695	GCA_964662425	strandseq	all	(summary)	PRJEB39750	-1	-1	-1	-1	-1	-1	-1	-1	-1	-1	all	(summary)	yes
NA18534	male	CHB	EAS	GCA_964199205	GCA_964662775	hifi	JAX_HiFi_NA18534_m64039_220124_154343	ERR10966438	PRJEB58376	2513961	37510515379	12.5	15061	15847	0	0	0	0	0	exact-match	exact-match	yes
NA18534	male	CHB	EAS	GCA_964199205	GCA_964662775	hifi	JAX_HiFi_NA18534_m64119_220117_195935	ERR10966439	PRJEB58376	2530579	37666699828	12.6	15005	15804	0	0	0	0	0	exact-match	exact-match	yes
NA18534	male	CHB	EAS	GCA_964199205	GCA_964662775	hifi	JAX_HiFi_NA18534_m64119_220124_155829	ERR10966437	PRJEB58376	2749498	41332113988	13.8	15184	15980	0	0	0	0	0	exact-match	exact-match	yes
NA18534	male	CHB	EAS	GCA_964199205	GCA_964662775	hifi	all	(summary)	(summary)	7794038	116509329195	38.8	15086	15880	0	0	0	0	0	all	(summary)	(summary)
NA18534	male	CHB	EAS	GCA_964199205	GCA_964662775	ont	20220223_220216_21-lee-006_PC24B149_2F_guppy-5.0.11-sup-prom_fastq_pass	ERR11028118	PRJEB58376	963468	62344925909	20.8	159796	184117	221563	14.6	212599	239267	4	exact-match	exact-match	yes
NA18534	male	CHB	EAS	GCA_964199205	GCA_964662775	ont	20220228_220223_21-lee-006_PC24B149_2F_guppy-5.0.11-sup-prom_fastq_pass	ERR11028082	PRJEB58376	1070796	60456109387	20.2	137920	164949	203274	12.8	200739	228751	3	exact-match	exact-match	yes
NA18534	male	CHB	EAS	GCA_964199205	GCA_964662775	ont	20230619_230613_23-lee-007_PCA100115_3D-run12_guppy-5.0.11-sup-prom_fastq_pass	ERR12954376	PRJEB75216	1462583	52326187575	17.4	92056	106875	155989	7.9	151910	170718	0	exact-match	exact-match	yes
NA18534	male	CHB	EAS	GCA_964199205	GCA_964662775	ont	all	(summary)	(summary)	3496847	175127222871	58.4	126515	154421	580826	35.3	190666	220034	7	all	(summary)	(summary)
NA18534	male	CHB	EAS	GCA_964199205	GCA_964662775	strandseq	all	(summary)	PRJEB39750	-1	-1	-1	-1	-1	-1	-1	-1	-1	-1	all	(summary)	yes
NA18939	female	JPT	EAS	GCA_964198515	GCA_964662505	hifi	all	(summary)	(summary)	6450055	134375801166	44.8	20795	22386	0	0	0	0	0	all	(summary)	(summary)
NA18939	female	JPT	EAS	GCA_964198515	GCA_964662505	hifi	m64076_220402_104632.hifi_reads	ERR13110590	PRJEB75739	1354132	31158211479	10.4	23728	24643	0	0	0	0	0	exact-match	exact-match	yes
NA18939	female	JPT	EAS	GCA_964198515	GCA_964662505	hifi	m64076_220403_214315.hifi_reads	ERR13110591	PRJEB75739	1293707	29770433925	9.9	23732	24638	0	0	0	0	0	exact-match	exact-match	yes
NA18939	female	JPT	EAS	GCA_964198515	GCA_964662505	hifi	m64076_220405_084052.hifi_reads	ERR13110592	PRJEB75739	1266154	29054934338	9.7	23659	24552	0	0	0	0	0	exact-match	exact-match	yes
NA18939	female	JPT	EAS	GCA_964198515	GCA_964662505	hifi	m64076_230717_214340-bc2082.hifi_reads	ERR13110593	PRJEB75739	2536062	44392221424	14.8	17488	17873	0	0	0	0	0	exact-match	exact-match	yes
NA18939	female	JPT	EAS	GCA_964198515	GCA_964662505	ont	20230228_NA18939_UL_eee-prom1-2H-PAM27874_guppy-5.0.11-sup-prom_fastq_pass	ERR13110583	PRJEB75739	489412	25841557172	8.6	110783	136407	83770	4.8	173477	201383	2	exact-match	exact-match	yes
NA18939	female	JPT	EAS	GCA_964198515	GCA_964662505	ont	20230228_NA18939_UL_eee-prom1-3H-PAM45663_guppy-5.0.11-sup-prom_fastq_pass	ERR13110584	PRJEB75739	188042	8723850138	2.9	104949	128575	27596	1.5	167727	193789	0	exact-match	exact-match	yes
NA18939	female	JPT	EAS	GCA_964198515	GCA_964662505	ont	20230301_NA18939_UL_eee-prom1-3H-PAM45663_guppy-5.0.11-sup-prom_fastq_pass	ERR13110585	PRJEB75739	330244	17972533974	6	107845	132302	57796	3.2	169850	196851	1	exact-match	exact-match	yes
NA18939	female	JPT	EAS	GCA_964198515	GCA_964662505	ont	20230302_NA18939_UL_eee-prom1-2C-PAK90073_guppy-5.0.11-sup-prom_fastq_pass	ERR13110586	PRJEB75739	303380	19976780799	6.7	128331	151570	72630	4.2	179025	204365	1	exact-match	exact-match	yes
NA18939	female	JPT	EAS	GCA_964198515	GCA_964662505	ont	20230307_NA18939_UL_eee-prom1-3H-PAK58744_guppy-5.0.11-sup-prom_fastq_pass	ERR13110587	PRJEB75739	259392	9808688988	3.3	120738	145159	31412	1.9	190002	213495	0	exact-match	exact-match	yes
NA18939	female	JPT	EAS	GCA_964198515	GCA_964662505	ont	20230308_NA18939_UL_eee-prom1-2G-PAK69254_guppy-5.0.11-sup-prom_fastq_pass	ERR13110588	PRJEB75739	404504	16231060241	5.4	121908	145469	53331	3.2	186230	210711	1	exact-match	exact-match	yes
NA18939	female	JPT	EAS	GCA_964198515	GCA_964662505	ont	20230308_NA18939_UL_eee-prom1-3H-PAK58744_guppy-5.0.11-sup-prom_fastq_pass	ERR13110589	PRJEB75739	207556	9767414739	3.3	111361	140624	30139	1.8	183667	212757	1	exact-match	exact-match	yes
NA18939	female	JPT	EAS	GCA_964198515	GCA_964662505	ont	all	(summary)	(summary)	2182530	108321886051	36.1	115345	140422	356674	20.6	177767	204260	6	all	(summary)	(summary)
NA18939	female	JPT	EAS	GCA_964198515	GCA_964662505	strandseq	all	(summary)	PRJEB39750	-1	-1	-1	-1	-1	-1	-1	-1	-1	-1	all	(summary)	yes
NA18989	male	JPT	EAS	GCA_964198155	GCA_964662975	hifi	JAX_HiFi_NA18989_m64039_210506_192609	ERR10966462	PRJEB58376	1219120	23109623546	7.7	18891	20327	0	0	0	0	0	exact-match	exact-match	yes
NA18989	male	JPT	EAS	GCA_964198155	GCA_964662975	hifi	JAX_HiFi_NA18989_m64039_210508_014218	ERR10966461	PRJEB58376	918303	18297059789	6.1	20072	21464	0	0	0	0	0	exact-match	exact-match	yes
NA18989	male	JPT	EAS	GCA_964198155	GCA_964662975	hifi	JAX_HiFi_NA18989_m64039_210616_161955	ERR10966460	PRJEB58376	1220444	19420111310	6.5	15867	16876	0	0	0	0	0	exact-match	exact-match	yes
NA18989	male	JPT	EAS	GCA_964198155	GCA_964662975	hifi	JAX_HiFi_NA18989_m64039_211119_203548	ERR10966463	PRJEB58376	2230901	35808029033	11.9	15972	17154	0	0	0	0	0	exact-match	exact-match	yes
NA18989	male	JPT	EAS	GCA_964198155	GCA_964662975	hifi	JAX_HiFi_NA18989_m64119_210501_214725	ERR10966459	PRJEB58376	1722460	33960900690	11.3	19802	21261	0	0	0	0	0	exact-match	exact-match	yes
NA18989	male	JPT	EAS	GCA_964198155	GCA_964662975	hifi	JAX_HiFi_NA18989_m64119_211008_181054	ERR10966465	PRJEB58376	2204525	34811240999	11.6	15720	16780	0	0	0	0	0	exact-match	exact-match	yes
NA18989	male	JPT	EAS	GCA_964198155	GCA_964662975	hifi	JAX_HiFi_NA18989_m64119_211012_184602	ERR10966464	PRJEB58376	2211903	34734869833	11.6	15627	16676	0	0	0	0	0	exact-match	exact-match	yes
NA18989	male	JPT	EAS	GCA_964198155	GCA_964662975	hifi	all	(summary)	(summary)	11727656	200141835200	66.7	17044	18436	0	0	0	0	0	all	(summary)	(summary)
NA18989	male	JPT	EAS	GCA_964198155	GCA_964662975	ont	20210510_210428_21-lee-006_PCT0053_2-A9-D9_guppy-5.0.11-sup-prom_fastq_pass	ERR11028128	PRJEB58376	1110463	80003197397	26.7	185774	217413	276255	19.9	239304	272890	40	exact-match	exact-match	yes
NA18989	male	JPT	EAS	GCA_964198155	GCA_964662975	ont	20210519_210512_21-lee-006_PCT0053_2-A9-D9_guppy-5.0.11-sup-prom_fastq_pass	ERR11028087	PRJEB58376	969913	71253539742	23.8	185314	217207	246481	17.7	238174	272657	54	exact-match	exact-match	yes
NA18989	male	JPT	EAS	GCA_964198155	GCA_964662975	ont	all	(summary)	(summary)	2080376	151256737139	50.4	185570	217316	522736	37.5	238793	272780	94	all	(summary)	(summary)
NA18989	male	JPT	EAS	GCA_964198155	GCA_964662975	strandseq	all	(summary)	PRJEB39750	-1	-1	-1	-1	-1	-1	-1	-1	-1	-1	all	(summary)	yes
NA19036	female	LWK	AFR	GCA_964198315	GCA_964662965	hifi	all	(summary)	(summary)	5095849	107822092283	35.9	21606	22583	0	0	0	0	0	all	(summary)	(summary)
NA19036	female	LWK	AFR	GCA_964198315	GCA_964662965	hifi	m64076_220125_004322.hifi_reads	ERR13491941	PRJEB77558	1694190	35621634302	11.9	21438	22423	0	0	0	0	0	exact-match	exact-match	yes
NA19036	female	LWK	AFR	GCA_964198315	GCA_964662965	hifi	m64076_220129_125006.hifi_reads	ERR13491942	PRJEB77558	1705009	36105949125	12	21638	22612	0	0	0	0	0	exact-match	exact-match	yes
NA19036	female	LWK	AFR	GCA_964198315	GCA_964662965	hifi	m64076_220130_234407.hifi_reads	ERR13491943	PRJEB77558	1696650	36094508856	12	21739	22711	0	0	0	0	0	exact-match	exact-match	yes
NA19036	female	LWK	AFR	GCA_964198315	GCA_964662965	ont	20221101_NA19036_UL_eee-prom1-1F-PAM77935_guppy-5.0.11-sup-prom_fastq_pass	ERR13491944	PRJEB77558	390153	30802217900	10.3	156709	186394	111027	7.2	208301	240447	7	exact-match	exact-match	yes
NA19036	female	LWK	AFR	GCA_964198315	GCA_964662965	ont	20221108_NA19036_UL_eee-prom1-3C-PAM78532_guppy-5.0.11-sup-prom_fastq_pass	ERR13491945	PRJEB77558	394107	28336914230	9.4	142847	169787	102964	6.3	193271	224221	23	exact-match	exact-match	yes
NA19036	female	LWK	AFR	GCA_964198315	GCA_964662965	ont	20221110_NA19036_UL_eee-prom1-3C-PAM78532_guppy-5.0.11-sup-prom_fastq_pass	ERR13491946	PRJEB77558	121476	8266456889	2.8	132969	154569	30283	1.8	183004	207159	0	exact-match	exact-match	yes
NA19036	female	LWK	AFR	GCA_964198315	GCA_964662965	ont	20221115_NA19036_UL_eee-prom1-2B-PAM78537_guppy-5.0.11-sup-prom_fastq_pass	ERR13491947	PRJEB77558	570714	25000897923	8.3	129015	155474	85234	5.1	188415	217670	10	exact-match	exact-match	yes
NA19036	female	LWK	AFR	GCA_964198315	GCA_964662965	ont	20221130_NA19036_UL_eee-prom1-2D-PAG70076_guppy-5.0.11-sup-prom_fastq_pass	ERR13491948	PRJEB77558	424795	34423769022	11.5	165461	189992	127208	8.3	211159	239188	7	exact-match	exact-match	yes
NA19036	female	LWK	AFR	GCA_964198315	GCA_964662965	ont	20230210_NA19036_UL_eee-prom1-3C-PAG85559_guppy-5.0.11-sup-prom_fastq_pass	ERR13491949	PRJEB77558	417181	11103343020	3.7	78021	107002	26575	1.4	160328	198329	6	exact-match	exact-match	yes
NA19036	female	LWK	AFR	GCA_964198315	GCA_964662965	ont	all	(summary)	(summary)	2318426	137933598984	46	141831	169978	483291	30.3	198019	228870	53	all	(summary)	(summary)
NA19036	female	LWK	AFR	GCA_964198315	GCA_964662965	strandseq	all	(summary)	PRJEB39750	-1	-1	-1	-1	-1	-1	-1	-1	-1	-1	all	(summary)	yes
NA19129	female	YRI	AFR	GCA_964198185	GCA_964662435	hifi	all	(summary)	(summary)	5469807	106805713182	35.6	20386	20274	0	0	0	0	0	all	(summary)	(summary)
NA19129	female	YRI	AFR	GCA_964198185	GCA_964662435	hifi	m54329U_201021_182400.ccs	ERR13491950	PRJEB77558	949913	19518046457	6.5	20812	20854	0	0	0	0	0	m54329U_201021_182400.Q20	fuzzy-match	yes
NA19129	female	YRI	AFR	GCA_964198185	GCA_964662435	hifi	m54329U_210223_194607.ccs	ERR13491951	PRJEB77558	42600	829265298	0.3	19807	19837	0	0	0	0	0	m54329U_210223_194607.Q20	fuzzy-match	yes
NA19129	female	YRI	AFR	GCA_964198185	GCA_964662435	hifi	m54329U_210507_224951-bc1022_BAK8B_OA.hifi_reads	ERR13491952	PRJEB77558	137417	2818085488	0.9	20729	21598	0	0	0	0	0	exact-match	exact-match	yes
NA19129	female	YRI	AFR	GCA_964198185	GCA_964662435	hifi	m54329U_210516_043155-bc1022_BAK8B_OA.hifi_reads	ERR13491953	PRJEB77558	787919	16242029864	5.4	20868	21680	0	0	0	0	0	exact-match	exact-match	yes
NA19129	female	YRI	AFR	GCA_964198185	GCA_964662435	hifi	m64076_201023_184120.ccs	ERR13491954	PRJEB77558	946579	19389679762	6.5	20748	20791	0	0	0	0	0	m64076_201023_184120.Q20	fuzzy-match	yes
NA19129	female	YRI	AFR	GCA_964198185	GCA_964662435	hifi	m64076_201025_005549.ccs	ERR13491955	PRJEB77558	776517	15941682275	5.3	20796	20837	0	0	0	0	0	m64076_201025_005549.Q20	fuzzy-match	yes
NA19129	female	YRI	AFR	GCA_964198185	GCA_964662435	hifi	m64076_201026_210420.ccs	ERR13491956	PRJEB77558	941467	19397849366	6.5	20860	20904	0	0	0	0	0	m64076_201026_210420.Q20	fuzzy-match	yes
NA19129	female	YRI	AFR	GCA_964198185	GCA_964662435	hifi	m64076_210423_190653.hifi_reads	ERR13491957	PRJEB77558	887395	12669074672	4.2	14420	14850	0	0	0	0	0	exact-match	exact-match	yes
NA19129	female	YRI	AFR	GCA_964198185	GCA_964662435	ont	GM19129_20210915_UL_eee-prom1-3D-PAH94870_guppy-5.0.11-sup-prom_fastq_pass	ERR13491958	PRJEB77558	549588	32357580780	10.8	182984	235579	103391	7.8	252115	306493	140	exact-match	exact-match	yes
NA19129	female	YRI	AFR	GCA_964198185	GCA_964662435	ont	GM19129_20210921_UL_eee-prom1-1B-PAH95198_guppy-5.0.11-sup-prom_fastq_pass	ERR13491959	PRJEB77558	2963	59203877	0	94003	114962	175	0	155638	179192	0	exact-match	exact-match	yes
NA19129	female	YRI	AFR	GCA_964198185	GCA_964662435	ont	GM19129_20210928_UL_eee-prom1-3G-PAH95198_guppy-5.0.11-sup-prom_fastq_pass	ERR13491960	PRJEB77558	74652	4209223910	1.4	109860	136191	13316	0.8	176861	203586	0	exact-match	exact-match	yes
NA19129	female	YRI	AFR	GCA_964198185	GCA_964662435	ont	GM19129_20211215_UL_eee-prom1-1C-PAK55818_guppy-5.0.11-sup-prom_fastq_pass	ERR13491961	PRJEB77558	44482	1758593169	0.6	96189	114254	5324	0.3	160149	180340	0	exact-match	exact-match	yes
NA19129	female	YRI	AFR	GCA_964198185	GCA_964662435	ont	GM19129_20211215_UL_eee-prom1-1D-PAK55439_guppy-5.0.11-sup-prom_fastq_pass	ERR13491962	PRJEB77558	63754	3244977770	1.1	117019	141924	10755	0.6	177823	205737	0	exact-match	exact-match	yes
NA19129	female	YRI	AFR	GCA_964198185	GCA_964662435	ont	GM19129_20211227_UL_eee-prom1-3D-PAJ09653_guppy-5.0.11-sup-prom_fastq_pass	ERR13491963	PRJEB77558	989840	65095416672	21.7	125552	144215	233212	13.3	176991	198424	10	exact-match	exact-match	yes
NA19129	female	YRI	AFR	GCA_964198185	GCA_964662435	ont	GM19129_20220104_UL_eee-prom1-1D-PAJ02871_guppy-5.0.11-sup-prom_fastq_pass	ERR13491964	PRJEB77558	1037871	45187049973	15.1	110743	136640	139541	8.2	182384	208458	10	exact-match	exact-match	yes
NA19129	female	YRI	AFR	GCA_964198185	GCA_964662435	ont	all	(summary)	(summary)	2763150	151912046151	50.6	128305	160793	505714	31	190522	228297	160	all	(summary)	(summary)
NA19129	female	YRI	AFR	GCA_964198185	GCA_964662435	strandseq	all	(summary)	PRJEB39750	-1	-1	-1	-1	-1	-1	-1	-1	-1	-1	all	(summary)	yes
NA19238	female	YRI	AFR	GCA_964198565	GCA_964662665	hifi	NA19238_20191205_CLEE_m54336U_191015_222230.ccs	ERR4914938	PRJEB41778	723716	11262646717	3.8	15741	15776	0	0	0	0	0	exact-match	exact-match	yes
NA19238	female	YRI	AFR	GCA_964198565	GCA_964662665	hifi	NA19238_20191205_CLEE_m54336U_191017_101413.ccs	ERR9830435	PRJEB41778	636329	9885624546	3.3	15712	15744	0	0	0	0	0	exact-match	exact-match	yes
NA19238	female	YRI	AFR	GCA_964198565	GCA_964662665	hifi	NA19238_20191205_CLEE_m64039_190817_141701.ccs	ERR9830436	PRJEB41778	391331	5799293861	1.9	14796	14952	0	0	0	0	0	exact-match	exact-match	yes
NA19238	female	YRI	AFR	GCA_964198565	GCA_964662665	hifi	NA19238_20191205_CLEE_m64039_190818_202358.ccs	ERR4914869	PRJEB41778	101690	1501789398	0.5	14741	14901	0	0	0	0	0	exact-match	exact-match	yes
NA19238	female	YRI	AFR	GCA_964198565	GCA_964662665	hifi	NA19238_20191205_CLEE_m64039_190828_220241.ccs	ERR4914951	PRJEB41778	1059103	12048795117	4	11409	11448	0	0	0	0	0	exact-match	exact-match	yes
NA19238	female	YRI	AFR	GCA_964198565	GCA_964662665	hifi	NA19238_20191205_CLEE_m64039_190830_040857.ccs	ERR4968411	PRJEB41778	1321290	15088968137	5	11456	11486	0	0	0	0	0	exact-match	exact-match	yes
NA19238	female	YRI	AFR	GCA_964198565	GCA_964662665	hifi	NA19238_20191205_CLEE_m64039_190831_102034.ccs	ERR4914948	PRJEB41778	937823	11279649739	3.8	12062	12092	0	0	0	0	0	exact-match	exact-match	yes
NA19238	female	YRI	AFR	GCA_964198565	GCA_964662665	hifi	NA19238_20191205_CLEE_m64039_190901_163200.ccs	ERR9830439	PRJEB41778	1099763	11021691210	3.7	10048	10058	0	0	0	0	0	exact-match	exact-match	yes
NA19238	female	YRI	AFR	GCA_964198565	GCA_964662665	hifi	all	(summary)	(summary)	19337052	331548348097	110.5	18212	18722	0	0	0	0	0	all	(summary)	(summary)
NA19238	female	YRI	AFR	GCA_964198565	GCA_964662665	hifi	m54329U_230418_220048-bc2060.hifi_reads	ERR13110599	PRJEB75739	1880120	40010219860	13.3	21353	22198	0	0	0	0	0	exact-match	exact-match	yes
NA19238	female	YRI	AFR	GCA_964198565	GCA_964662665	hifi	m54329U_230420_071335-bc2060.hifi_reads	ERR13110600	PRJEB75739	1922211	40735687010	13.6	21245	22093	0	0	0	0	0	exact-match	exact-match	yes
NA19238	female	YRI	AFR	GCA_964198565	GCA_964662665	hifi	m54329U_230421_162210-bc2060.hifi_reads	ERR13110601	PRJEB75739	2022274	42865336189	14.3	21248	22102	0	0	0	0	0	exact-match	exact-match	yes
NA19238	female	YRI	AFR	GCA_964198565	GCA_964662665	hifi	m64119e_230519_064527.hifi_reads	ERR12953032	PRJEB75190	2296487	40756067574	13.6	18207	18780	0	0	0	0	0	exact-match	exact-match	yes
NA19238	female	YRI	AFR	GCA_964198565	GCA_964662665	hifi	m64119e_230531_095655.hifi_reads	ERR13362410	ERP159775	2463056	44305746605	14.8	18483	19032	0	0	0	0	0	exact-match	exact-match	yes
NA19238	female	YRI	AFR	GCA_964198565	GCA_964662665	hifi	m64119e_230601_192211.hifi_reads	ERR12953016	PRJEB75190	2481859	44986832134	15	18637	19169	0	0	0	0	0	exact-match	exact-match	yes
NA19238	female	YRI	AFR	GCA_964198565	GCA_964662665	ont	20230509_GM19238_UL_eee-prom1-2F-PAO54661_guppy-5.0.11-sup-prom_fastq_pass	ERR13110594	PRJEB75739	478879	41296610699	13.8	163961	197462	147487	9.9	215388	252249	12	exact-match	exact-match	yes
NA19238	female	YRI	AFR	GCA_964198565	GCA_964662665	ont	20230509_GM19238_UL_eee-prom1-2G-PAO54700_guppy-5.0.11-sup-prom_fastq_pass	ERR13110595	PRJEB75739	452360	38849937613	12.9	174222	208380	138435	9.6	224913	261944	17	exact-match	exact-match	yes
NA19238	female	YRI	AFR	GCA_964198565	GCA_964662665	ont	20230509_GM19238_UL_eee-prom1-2H-PAO54690_guppy-5.0.11-sup-prom_fastq_pass	ERR13110596	PRJEB75739	425841	37054332117	12.4	166807	198609	133216	9	217737	251790	12	exact-match	exact-match	yes
NA19238	female	YRI	AFR	GCA_964198565	GCA_964662665	ont	20230516_GM19238_UL_eee-prom1-3C-PAO38706_guppy-5.0.11-sup-prom_fastq_pass	ERR13110597	PRJEB75739	385700	33636338951	11.2	155716	184187	122751	7.9	205033	236561	3	exact-match	exact-match	yes
NA19238	female	YRI	AFR	GCA_964198565	GCA_964662665	ont	20230518_GM19238_UL_eee-prom1-1C-PAO38706_guppy-5.0.11-sup-prom_fastq_pass	ERR13110598	PRJEB75739	189069	14822191130	4.9	132334	155302	54040	3.2	182305	208411	0	exact-match	exact-match	yes
NA19238	female	YRI	AFR	GCA_964198565	GCA_964662665	ont	all	(summary)	(summary)	1931849	165659410510	55.2	161673	193811	595929	39.4	212688	247823	44	all	(summary)	(summary)
NA19238	female	YRI	AFR	GCA_964198565	GCA_964662665	strandseq	all	(summary)	PRJEB12849	-1	-1	-1	-1	-1	-1	-1	-1	-1	-1	all	(summary)	yes
NA19239	male	YRI	YRI	GCA_964198345	GCA_964662765	hifi	NA19239_20191205_CLEE_m54336U_191005_142313.ccs	ERR10966403	PRJEB58376	1311115	21765178943	7.3	16766	16843	0	0	0	0	0	exact-match	exact-match	yes
NA19239	male	YRI	YRI	GCA_964198345	GCA_964662765	hifi	NA19239_20191205_CLEE_m54336U_191007_123158.ccs	ERR10966405	PRJEB58376	335706	5603146805	1.9	16860	16929	0	0	0	0	0	exact-match	exact-match	yes
NA19239	male	YRI	YRI	GCA_964198345	GCA_964662765	hifi	NA19239_20191205_CLEE_m64039_190823_190750.ccs	ERR10912028	PRJEB58376	1350773	19118505988	6.4	14149	14242	0	0	0	0	0	exact-match	exact-match	yes
NA19239	male	YRI	YRI	GCA_964198345	GCA_964662765	hifi	NA19239_20191205_CLEE_m64039_190910_140737.ccs	ERR10966409	PRJEB58376	671638	9488845298	3.2	14134	14227	0	0	0	0	0	exact-match	exact-match	yes
NA19239	male	YRI	YRI	GCA_964198345	GCA_964662765	hifi	NA19239_20191205_CLEE_m64039_190911_201425.ccs	ERR10966404	PRJEB58376	880841	10290895343	3.4	11710	11725	0	0	0	0	0	exact-match	exact-match	yes
NA19239	male	YRI	YRI	GCA_964198345	GCA_964662765	hifi	NA19239_20191205_CLEE_m64039_190915_204135.ccs	ERR10912030	PRJEB58376	517170	6216854155	2.1	12049	12095	0	0	0	0	0	exact-match	exact-match	yes
NA19239	male	YRI	YRI	GCA_964198345	GCA_964662765	hifi	NA19239_20191205_CLEE_m64039_190917_025247.ccs	ERR10966407	PRJEB58376	714831	8587655408	2.9	12039	12086	0	0	0	0	0	exact-match	exact-match	yes
NA19239	male	YRI	YRI	GCA_964198345	GCA_964662765	hifi	all	(summary)	(summary)	10960669	198384164294	66.1	18670	20118	0	0	0	0	0	all	(summary)	(summary)
NA19239	male	YRI	YRI	GCA_964198345	GCA_964662765	hifi	m84046_240110_194223_s4.hifi_reads.bc2015	ERR13110604	PRJEB75739	5178595	117313082354	39.1	23198	24061	0	0	0	0	0	exact-match	exact-match	yes
NA19239	male	YRI	YRI	GCA_964198345	GCA_964662765	ont	20220510_220504_21-lee-006_PC24B149_3F_guppy-5.0.11-sup-prom_fastq_pass	ERR11028114	PRJEB58376	887639	69516545438	23.2	160238	185340	252782	16.5	208533	237586	5	exact-match	exact-match	yes
NA19239	male	YRI	YRI	GCA_964198345	GCA_964662765	ont	20220515_220510_21-lee-006_PC24B149_3F_guppy-5.0.11-sup-prom_fastq_pass	ERR11028113	PRJEB58376	308430	20653287556	6.9	151348	174139	73857	4.7	203365	229389	1	exact-match	exact-match	yes
NA19239	male	YRI	YRI	GCA_964198345	GCA_964662765	ont	20220517_220511_21-lee-006_PC24B149_3F_guppy-5.0.11-sup-prom_fastq_pass	ERR11028105	PRJEB58376	468333	37254984650	12.4	157657	179214	138468	8.8	203417	228627	1	exact-match	exact-match	yes
NA19239	male	YRI	YRI	GCA_964198345	GCA_964662765	ont	all	(summary)	(summary)	1664402	127424817644	42.5	157992	181733	465107	30	206199	233664	7	all	(summary)	(summary)
NA19239	male	YRI	YRI	GCA_964198345	GCA_964662765	strandseq	all	(summary)	PRJEB12849	-1	-1	-1	-1	-1	-1	-1	-1	-1	-1	all	(summary)	yes
NA19240	female	YRI	AFR	GCA_964199255	GCA_964662935	hifi	NA19240_20191002_CLEE_m54336U_190827_013439.ccs	ERR4968413	PRJEB41778	1585495	20260572671	6.8	12991	12943	0	0	0	0	0	exact-match	exact-match	yes
NA19240	female	YRI	AFR	GCA_964199255	GCA_964662935	hifi	NA19240_20191002_CLEE_m54336U_190828_075428.ccs	ERR4968412	PRJEB41778	1725800	22390597664	7.5	13089	13086	0	0	0	0	0	exact-match	exact-match	yes
NA19240	female	YRI	AFR	GCA_964199255	GCA_964662935	hifi	NA19240_20191002_CLEE_m54336U_190829_230546.ccs	ERR4968410	PRJEB41778	1172276	15210091498	5.1	13090	13086	0	0	0	0	0	exact-match	exact-match	yes
NA19240	female	YRI	AFR	GCA_964199255	GCA_964662935	hifi	NA19240_20191002_CLEE_m64039_190922_223056.ccs	ERR4914985	PRJEB41778	546025	8464613929	2.8	15515	15665	0	0	0	0	0	exact-match	exact-match	yes
NA19240	female	YRI	AFR	GCA_964199255	GCA_964662935	hifi	NA19240_20191002_CLEE_m64039_190930_063309.ccs	ERR4915887	PRJEB41778	636216	7709662873	2.6	12149	12183	0	0	0	0	0	exact-match	exact-match	yes
NA19240	female	YRI	AFR	GCA_964199255	GCA_964662935	hifi	all	(summary)	(summary)	16155063	284032326798	94.7	18172	19639	0	0	0	0	0	all	(summary)	(summary)
NA19240	female	YRI	AFR	GCA_964199255	GCA_964662935	hifi	m64119e_230520_160121.hifi_reads	ERR12953029	PRJEB75190	2393298	41294142931	13.8	17791	18316	0	0	0	0	0	exact-match	exact-match	yes
NA19240	female	YRI	AFR	GCA_964199255	GCA_964662935	hifi	m64119e_230611_140644.hifi_reads	ERR12953033	PRJEB75190	2087909	36190427769	12.1	17869	18336	0	0	0	0	0	exact-match	exact-match	yes
NA19240	female	YRI	AFR	GCA_964199255	GCA_964662935	hifi	m64119e_230619_151314.hifi_reads	ERR12953015	PRJEB75190	1768020	30308213717	10.1	17654	18178	0	0	0	0	0	exact-match	exact-match	yes
NA19240	female	YRI	AFR	GCA_964199255	GCA_964662935	hifi	m84046_231007_214225_s2.hifi_reads.bc2078	ERR13491965	PRJEB77558	3814050	92328406822	30.8	24706	25812	0	0	0	0	0	exact-match	exact-match	yes
NA19240	female	YRI	AFR	GCA_964199255	GCA_964662935	hifi	m84046_231113_224421_s1.hifi_reads.bc2078	ERR13491966	PRJEB77558	130589	2981216520	1	23114	24185	0	0	0	0	0	exact-match	exact-match	yes
NA19240	female	YRI	AFR	GCA_964199255	GCA_964662935	hifi	m84046_231117_203108_s3.hifi_reads.bc2078	ERR13491967	PRJEB77558	295385	6894380404	2.3	23662	24837	0	0	0	0	0	exact-match	exact-match	yes
NA19240	female	YRI	AFR	GCA_964199255	GCA_964662935	ont	20230328_GM19240_UL_eee-prom1-2G-PAK58474_guppy-5.0.11-sup-prom_fastq_pass	ERR13110605	PRJEB75739	460689	24552987653	8.2	138065	186365	75811	5.1	217959	266366	32	exact-match	exact-match	yes
NA19240	female	YRI	AFR	GCA_964199255	GCA_964662935	ont	20230328_GM19240_UL_eee-prom1-2H-PAK84678_guppy-5.0.11-sup-prom_fastq_pass	ERR13110606	PRJEB75739	240521	12837485604	4.3	124175	158229	41617	2.6	190790	228452	7	exact-match	exact-match	yes
NA19240	female	YRI	AFR	GCA_964199255	GCA_964662935	ont	20230405_GM19240_UL_eee-prom1-2F-PAK69241_guppy-5.0.11-sup-prom_fastq_pass	ERR13110607	PRJEB75739	289987	16122247659	5.4	132377	168401	52906	3.3	199289	237146	7	exact-match	exact-match	yes
NA19240	female	YRI	AFR	GCA_964199255	GCA_964662935	ont	20230405_GM19240_UL_eee-prom1-2G-PAK68964_guppy-5.0.11-sup-prom_fastq_pass	ERR13110608	PRJEB75739	551383	34184939373	11.4	141215	171704	118160	7.5	199852	232625	6	exact-match	exact-match	yes
NA19240	female	YRI	AFR	GCA_964199255	GCA_964662935	ont	20230406_GM19240_UL_eee-prom1-2F-PAK69241_guppy-5.0.11-sup-prom_fastq_pass	ERR13110609	PRJEB75739	372053	17500856113	5.8	117120	150710	54839	3.3	188026	224134	4	exact-match	exact-match	yes
NA19240	female	YRI	AFR	GCA_964199255	GCA_964662935	ont	20230406_GM19240_UL_eee-prom1-2H-PAK98241_guppy-5.0.11-sup-prom_fastq_pass	ERR13110610	PRJEB75739	444257	24462803996	8.2	128966	162939	80410	5	195325	230808	4	exact-match	exact-match	yes
NA19240	female	YRI	AFR	GCA_964199255	GCA_964662935	ont	20230411_GM19240_UL_eee-prom1-3D-PAK98068_guppy-5.0.11-sup-prom_fastq_pass	ERR13110611	PRJEB75739	121685	5484155815	1.8	137719	178726	17186	1.1	212941	255452	2	exact-match	exact-match	yes
NA19240	female	YRI	AFR	GCA_964199255	GCA_964662935	ont	20230412_GM19240_UL_eee-prom1-3D-PAK98068_guppy-5.0.11-sup-prom_fastq_pass	ERR13110612	PRJEB75739	29956	2206966141	0.7	153387	185086	7851	0.5	206660	241672	0	exact-match	exact-match	yes
NA19240	female	YRI	AFR	GCA_964199255	GCA_964662935	ont	20230413_GM19240_UL_eee-prom1-2E-PAM01184_guppy-5.0.11-sup-prom_fastq_pass	ERR13110613	PRJEB75739	495160	37486888967	12.5	159493	186847	140587	9	204170	235631	5	exact-match	exact-match	yes
NA19240	female	YRI	AFR	GCA_964199255	GCA_964662935	ont	20230414_GM19240_UL_eee-prom1-2C-PAK90224_guppy-5.0.11-sup-prom_fastq_pass	ERR13110614	PRJEB75739	235141	15194315878	5.1	141586	166423	55917	3.4	190180	219379	1	exact-match	exact-match	yes
NA19240	female	YRI	AFR	GCA_964199255	GCA_964662935	ont	all	(summary)	(summary)	3240832	190033647199	63.3	138933	172269	645284	40.9	200063	236360	68	all	(summary)	(summary)
NA19240	female	YRI	AFR	GCA_964199255	GCA_964662935	strandseq	all	(summary)	PRJEB12849	-1	-1	-1	-1	-1	-1	-1	-1	-1	-1	all	(summary)	yes
NA19317	male	LWK	AFR	GCA_964198425	GCA_964662485	hifi	JAX_HiFi_NA19317_m64039_210601_195743	ERR10966395	PRJEB58376	1598809	31592690259	10.5	19995	21175	0	0	0	0	0	exact-match	exact-match	yes
NA19317	male	LWK	AFR	GCA_964198425	GCA_964662485	hifi	JAX_HiFi_NA19317_m64039_210607_200243	ERR10966393	PRJEB58376	1262453	27655496888	9.2	22698	23491	0	0	0	0	0	exact-match	exact-match	yes
NA19317	male	LWK	AFR	GCA_964198425	GCA_964662485	hifi	JAX_HiFi_NA19317_m64039_210617_232851	ERR10966394	PRJEB58376	1074768	20393857165	6.8	19540	20318	0	0	0	0	0	exact-match	exact-match	yes
NA19317	male	LWK	AFR	GCA_964198425	GCA_964662485	hifi	JAX_HiFi_NA19317_m64119_210702_094450	ERR10966397	PRJEB58376	1195688	23630140408	7.9	20486	21168	0	0	0	0	0	exact-match	exact-match	yes
NA19317	male	LWK	AFR	GCA_964198425	GCA_964662485	hifi	JAX_HiFi_NA19317_m64119_220501_151001	ERR10966396	PRJEB58376	1125135	17434000188	5.8	15565	16588	0	0	0	0	0	exact-match	exact-match	yes
NA19317	male	LWK	AFR	GCA_964198425	GCA_964662485	hifi	JAX_HiFi_NA19317_m64119_220506_185510	ERR10966399	PRJEB58376	2394124	39069385820	13	16569	17582	0	0	0	0	0	exact-match	exact-match	yes
NA19317	male	LWK	AFR	GCA_964198425	GCA_964662485	hifi	JAX_HiFi_NA19317_m64119_220521_031347	ERR10966398	PRJEB58376	1880804	37101962713	12.4	20357	21843	0	0	0	0	0	exact-match	exact-match	yes
NA19317	male	LWK	AFR	GCA_964198425	GCA_964662485	hifi	all	(summary)	(summary)	10531781	196877533441	65.6	19289	20417	0	0	0	0	0	all	(summary)	(summary)
NA19317	male	LWK	AFR	GCA_964198425	GCA_964662485	ont	20210629_210623_21-lee-006_PCT0053_2-A9-D9_guppy-5.0.11-sup-prom_fastq_pass	ERR11028085	PRJEB58376	1030943	53948831910	18	142858	162869	196957	12	191866	216035	1	exact-match	exact-match	yes
NA19317	male	LWK	AFR	GCA_964198425	GCA_964662485	ont	20210802_210721_21-lee-006_PCT0053_2-A7-D7_guppy-5.0.11-sup-prom_fastq_pass	ERR11028112	PRJEB58376	1362821	76902485370	25.6	140969	162021	280833	17	189970	215424	5	exact-match	exact-match	yes
NA19317	male	LWK	AFR	GCA_964198425	GCA_964662485	ont	20220208_220126_21-lee-006_PC24B149_1G_guppy-5.0.11-sup-prom_fastq_pass	ERR11028133	PRJEB58376	1637242	56148380782	18.7	77051	99245	138508	7.3	159447	180370	0	exact-match	exact-match	yes
NA19317	male	LWK	AFR	GCA_964198425	GCA_964662485	ont	all	(summary)	(summary)	4031006	186999698062	62.3	120844	143417	616298	36.4	183456	208568	6	all	(summary)	(summary)
NA19317	male	LWK	AFR	GCA_964198425	GCA_964662485	strandseq	all	(summary)	PRJEB39750	-1	-1	-1	-1	-1	-1	-1	-1	-1	-1	all	(summary)	yes
NA19331	male	LWK	AFR	GCA_964198405	GCA_964662885	hifi	JAX_HiFi_NA19331_m64039_210509_081132	ERR10966418	PRJEB58376	1746708	32391361808	10.8	18581	19825	0	0	0	0	0	exact-match	exact-match	yes
NA19331	male	LWK	AFR	GCA_964198405	GCA_964662885	hifi	JAX_HiFi_NA19331_m64039_210510_142933	ERR10966419	PRJEB58376	1889466	34676106613	11.6	18363	19597	0	0	0	0	0	exact-match	exact-match	yes
NA19331	male	LWK	AFR	GCA_964198405	GCA_964662885	hifi	JAX_HiFi_NA19331_m64119_210503_041604	ERR10966420	PRJEB58376	1890498	34950413939	11.7	18488	19808	0	0	0	0	0	exact-match	exact-match	yes
NA19331	male	LWK	AFR	GCA_964198405	GCA_964662885	hifi	all	(summary)	(summary)	5526672	102017882360	34	18474	19742	0	0	0	0	0	all	(summary)	(summary)
NA19331	male	LWK	AFR	GCA_964198405	GCA_964662885	ont	20210608_210526_21-lee-006_PCT0053_2-A9-D9_guppy-5.0.11-sup-prom_fastq_pass	ERR11028115	PRJEB58376	1053731	72243895390	24.1	160064	181484	266170	17.1	206567	231770	9	exact-match	exact-match	yes
NA19331	male	LWK	AFR	GCA_964198405	GCA_964662885	ont	20211102_211020_21-lee-006_PCT0053_2-A5-D5_guppy-5.0.11-sup-prom_fastq_pass	ERR11028119	PRJEB58376	1040590	74875384201	25	190613	216936	270493	19.2	234557	264913	17	exact-match	exact-match	yes
NA19331	male	LWK	AFR	GCA_964198405	GCA_964662885	ont	all	(summary)	(summary)	2094321	147119279591	49	174567	199527	536663	36.4	220320	249284	26	all	(summary)	(summary)
NA19331	male	LWK	AFR	GCA_964198405	GCA_964662885	strandseq	all	(summary)	PRJEB39750	-1	-1	-1	-1	-1	-1	-1	-1	-1	-1	all	(summary)	yes
NA19347	male	LWK	AFR	GCA_964199245	GCA_964662805	hifi	JAX_HiFi_NA19347_m64039_210619_082814	ERR10966440	PRJEB58376	1375817	28596560860	9.5	21988	22590	0	0	0	0	0	exact-match	exact-match	yes
NA19347	male	LWK	AFR	GCA_964199245	GCA_964662805	hifi	JAX_HiFi_NA19347_m64039_210620_163340	ERR10966443	PRJEB58376	1381927	29592858923	9.9	22691	23208	0	0	0	0	0	exact-match	exact-match	yes
NA19347	male	LWK	AFR	GCA_964199245	GCA_964662805	hifi	JAX_HiFi_NA19347_m64119_210611_153956	ERR10966442	PRJEB58376	1870931	33872460120	11.3	19056	20002	0	0	0	0	0	exact-match	exact-match	yes
NA19347	male	LWK	AFR	GCA_964199245	GCA_964662805	hifi	JAX_HiFi_NA19347_m64119_220503_020657	ERR10966441	PRJEB58376	2227408	40685453940	13.6	19287	20180	0	0	0	0	0	exact-match	exact-match	yes
NA19347	male	LWK	AFR	GCA_964199245	GCA_964662805	hifi	JAX_HiFi_NA19347_m64119_220509_164847	ERR10966444	PRJEB58376	2138867	38196013058	12.7	18907	19799	0	0	0	0	0	exact-match	exact-match	yes
NA19347	male	LWK	AFR	GCA_964199245	GCA_964662805	hifi	all	(summary)	(summary)	8994950	170943346901	57	20210	20987	0	0	0	0	0	all	(summary)	(summary)
NA19347	male	LWK	AFR	GCA_964199245	GCA_964662805	ont	20210624_210616_21-lee-006_PCT0053_2-A9-D9_guppy-5.0.11-sup-prom_fastq_pass	ERR11028136	PRJEB58376	1172383	68648902737	22.9	132175	156409	242392	14.5	185913	214290	2	exact-match	exact-match	yes
NA19347	male	LWK	AFR	GCA_964199245	GCA_964662805	ont	20210819_210810_21-lee-006_PCT0053_2-A1-D1_guppy-5.0.11-sup-prom_fastq_pass	ERR11028101	PRJEB58376	1327713	71387743872	23.8	109825	129862	236056	13	167805	191445	0	exact-match	exact-match	yes
NA19347	male	LWK	AFR	GCA_964199245	GCA_964662805	ont	20220215_220209_21-lee-006_PC24B149_3F_guppy-5.0.11-sup-prom_fastq_pass	ERR11028093	PRJEB58376	1253333	57951781943	19.3	88817	100772	170611	8.4	146192	160986	0	exact-match	exact-match	yes
NA19347	male	LWK	AFR	GCA_964199245	GCA_964662805	ont	all	(summary)	(summary)	3753429	197988428552	66	109073	130552	649059	35.9	167545	193574	2	all	(summary)	(summary)
NA19347	male	LWK	AFR	GCA_964199245	GCA_964662805	strandseq	all	(summary)	PRJEB39750	-1	-1	-1	-1	-1	-1	-1	-1	-1	-1	all	(summary)	yes
NA19384	male	LWK	AFR	GCA_964198495	GCA_964662685	hifi	JAX_HiFi_NA19384_m64039_211219_103338	ERR10966475	PRJEB58376	2537659	42321178047	14.1	17175	18391	0	0	0	0	0	exact-match	exact-match	yes
NA19384	male	LWK	AFR	GCA_964198495	GCA_964662685	hifi	JAX_HiFi_NA19384_m64119_210614_074737	ERR10966476	PRJEB58376	1962250	35068431252	11.7	18675	19642	0	0	0	0	0	exact-match	exact-match	yes
NA19384	male	LWK	AFR	GCA_964198495	GCA_964662685	hifi	JAX_HiFi_NA19384_m64119_210620_030317	ERR10966477	PRJEB58376	1615723	30957518401	10.3	20418	21154	0	0	0	0	0	exact-match	exact-match	yes
NA19384	male	LWK	AFR	GCA_964198495	GCA_964662685	hifi	JAX_HiFi_NA19384_m64119_210621_120219	ERR10966473	PRJEB58376	1476314	28181252071	9.4	20316	21062	0	0	0	0	0	exact-match	exact-match	yes
NA19384	male	LWK	AFR	GCA_964198495	GCA_964662685	hifi	JAX_HiFi_NA19384_m64119_211223_194521	ERR10966474	PRJEB58376	2325615	37839952219	12.6	16704	17890	0	0	0	0	0	exact-match	exact-match	yes
NA19384	male	LWK	AFR	GCA_964198495	GCA_964662685	hifi	all	(summary)	(summary)	9917561	174368331990	58.1	18398	19456	0	0	0	0	0	all	(summary)	(summary)
NA19384	male	LWK	AFR	GCA_964198495	GCA_964662685	ont	20210816_210803_21-lee-006_GXB02036_002_guppy-5.0.11-sup-prom_fastq_pass	ERR11028106	PRJEB58376	359357	20995445472	7	132050	154706	73432	4.4	187436	213245	0	exact-match	exact-match	yes
NA19384	male	LWK	AFR	GCA_964198495	GCA_964662685	ont	20210816_210804_21-lee-006_PCT0053_2-A9-D9_guppy-5.0.11-sup-prom_fastq_pass	ERR11028107	PRJEB58376	1031818	70093804955	23.4	139919	162967	253375	15.4	190718	217572	2	exact-match	exact-match	yes
NA19384	male	LWK	AFR	GCA_964198495	GCA_964662685	ont	20210820_210810_21-lee-006_PCT0053_2-A9-D9_guppy-5.0.11-sup-prom_fastq_pass	ERR11028104	PRJEB58376	1211485	73159028255	24.4	137542	159826	262428	15.9	189082	215509	2	exact-match	exact-match	yes
NA19384	male	LWK	AFR	GCA_964198495	GCA_964662685	ont	all	(summary)	(summary)	2602660	164248278682	54.7	137851	160512	589235	35.7	189563	216121	4	all	(summary)	(summary)
NA19384	male	LWK	AFR	GCA_964198495	GCA_964662685	strandseq	all	(summary)	PRJEB39750	-1	-1	-1	-1	-1	-1	-1	-1	-1	-1	all	(summary)	yes
NA19434	female	LWK	AFR	GCA_964198505	GCA_964662825	hifi	EDEVI_20210820_S64049_PL100192554-1_B01.ccs	SRR19504262	PRJNA698480	2242179	32020194686	10.7	14226	14699	0	0	0	0	0	PL100192554-1_S64049_20210820_B01_run	manual-fix	yes
NA19434	female	LWK	AFR	GCA_964198505	GCA_964662825	hifi	EDEVI_20211130_S64049_PL100216561-1_C01.ccs	SRR19504265	PRJNA698480	608196	14837536846	4.9	24216	24894	0	0	0	0	0	PL100216561-1_S64049_20211130_C01_run	manual-fix	yes
NA19434	female	LWK	AFR	GCA_964198505	GCA_964662825	hifi	EDEVI_20211130_S64049_PL100216561-1_D01.ccs	SRR19504265	PRJNA698480	678006	16554075934	5.5	24232	24914	0	0	0	0	0	PL100216561-1_S64049_20211130_C01_run	manual-fix	yes
NA19434	female	LWK	AFR	GCA_964198505	GCA_964662825	hifi	EDEVI_20220125_S64049_PL100216561-3_A01.ccs	SRR19504263	PRJNA698480	567690	11249366699	3.7	19795	20109	0	0	0	0	0	PL100216561-3_S64049_20220125_A01_run	manual-fix	yes
NA19434	female	LWK	AFR	GCA_964198505	GCA_964662825	hifi	EDEVI_20220125_S64049_PL100216561-3_B01.ccs	SRR19504263	PRJNA698480	570735	11305579418	3.8	19785	20101	0	0	0	0	0	PL100216561-3_S64049_20220125_A01_run	manual-fix	yes
NA19434	female	LWK	AFR	GCA_964198505	GCA_964662825	hifi	all	(summary)	(summary)	4666806	85966753583	28.7	19801	19844	0	0	0	0	0	all	(summary)	(summary)
NA19434	female	LWK	AFR	GCA_964198505	GCA_964662825	ont	20211001_210922_21-lee-006_PCT0053_2-A9-D9_guppy-5.0.11-sup-prom_fastq_pass	ERR12954401	PRJEB75216	1593617	96493823174	32.2	183046	210382	334678	23.8	235196	265802	21	exact-match	exact-match	yes
NA19434	female	LWK	AFR	GCA_964198505	GCA_964662825	ont	20211008_210929_21-lee-006_PCT0053_2-A11-D11_guppy-5.0.11-sup-prom_fastq_pass	ERR12954372	PRJEB75216	864761	49039168207	16.3	182943	209408	171507	12.1	234065	263643	9	exact-match	exact-match	yes
NA19434	female	LWK	AFR	GCA_964198505	GCA_964662825	ont	all	(summary)	(summary)	2458378	145532991381	48.5	183006	210054	506185	35.9	234782	265073	30	all	(summary)	(summary)
NA19434	female	LWK	AFR	GCA_964198505	GCA_964662825	strandseq	all	(summary)	PRJEB39750	-1	-1	-1	-1	-1	-1	-1	-1	-1	-1	all	(summary)	yes
NA19650	male	MXL	AMR	GCA_964198715	GCA_964662705	hifi	JAX_HiFi_NA19650_m64039_220108_102842	ERR11586158	PRJEB58376	2560232	40099465046	13.4	16036	16795	0	0	0	0	0	exact-match	exact-match	yes
NA19650	male	MXL	AMR	GCA_964198715	GCA_964662705	hifi	JAX_HiFi_NA19650_m64119_211228_031859	ERR11586159	PRJEB58376	2523265	40285521744	13.4	16419	17147	0	0	0	0	0	exact-match	exact-match	yes
NA19650	male	MXL	AMR	GCA_964198715	GCA_964662705	hifi	JAX_HiFi_NA19650_m64119_220109_051040	ERR11586160	PRJEB58376	2549229	40365476610	13.5	16283	16995	0	0	0	0	0	exact-match	exact-match	yes
NA19650	male	MXL	AMR	GCA_964198715	GCA_964662705	hifi	all	(summary)	(summary)	7632726	120750463400	40.3	16245	16979	0	0	0	0	0	all	(summary)	(summary)
NA19650	male	MXL	AMR	GCA_964198715	GCA_964662705	ont	20220215_220209_21-lee-006_PC24B149_2G_guppy-5.0.11-sup-prom_fastq_pass	ERR11028124	PRJEB58376	829943	53165211771	17.7	145483	168379	189294	11.8	198865	224465	5	exact-match	exact-match	yes
NA19650	male	MXL	AMR	GCA_964198715	GCA_964662705	ont	20220220_220216_21-lee-006_PC24B149_1E_guppy-5.0.11-sup-prom_fastq_pass	ERR11028141	PRJEB58376	385372	24538993925	8.2	165425	196750	83100	5.7	224782	258600	9	exact-match	exact-match	yes
NA19650	male	MXL	AMR	GCA_964198715	GCA_964662705	ont	20220223_220218_21-lee-006_PC24B149_1E_guppy-5.0.11-sup-prom_fastq_pass	ERR11028097	PRJEB58376	695247	31299729695	10.4	97859	136895	84244	5.1	189843	226893	10	exact-match	exact-match	yes
NA19650	male	MXL	AMR	GCA_964198715	GCA_964662705	ont	20230530_230523_23-lee-007_PCA100115_3D-run10_guppy-5.0.11-sup-prom_fastq_pass	ERR12954411	PRJEB75216	1883209	69850177798	23.3	103195	123533	220132	12	164872	189372	1	exact-match	exact-match	yes
NA19650	male	MXL	AMR	GCA_964198715	GCA_964662705	ont	all	(summary)	(summary)	3793771	178854113189	59.6	120352	149248	576770	34.7	187286	218298	25	all	(summary)	(summary)
NA19650	male	MXL	AMR	GCA_964198715	GCA_964662705	strandseq	all	(summary)	PRJEB39750	-1	-1	-1	-1	-1	-1	-1	-1	-1	-1	all	(summary)	yes
NA19705	male	ASW	AFR	GCA_964198645	GCA_964662925	hifi	JAX_HiFi_NA19705_m64039_220109_212617	ERR10966410	PRJEB58376	2250458	36703638862	12.2	16616	17715	0	0	0	0	0	exact-match	exact-match	yes
NA19705	male	ASW	AFR	GCA_964198645	GCA_964662925	hifi	JAX_HiFi_NA19705_m64119_211225_064020	ERR10966411	PRJEB58376	2538876	42160497010	14.1	16956	18029	0	0	0	0	0	exact-match	exact-match	yes
NA19705	male	ASW	AFR	GCA_964198645	GCA_964662925	hifi	JAX_HiFi_NA19705_m64119_220106_071815	ERR10966412	PRJEB58376	2463621	40491153180	13.5	16760	17813	0	0	0	0	0	exact-match	exact-match	yes
NA19705	male	ASW	AFR	GCA_964198645	GCA_964662925	hifi	all	(summary)	(summary)	7252955	119355289052	39.8	16784	17859	0	0	0	0	0	all	(summary)	(summary)
NA19705	male	ASW	AFR	GCA_964198645	GCA_964662925	ont	20220315_220308_21-lee-006_PC24B149_2F_guppy-5.0.11-sup-prom_fastq_pass	ERR11028122	PRJEB58376	714349	51897921638	17.3	177031	205486	182175	12.7	229084	260048	14	exact-match	exact-match	yes
NA19705	male	ASW	AFR	GCA_964198645	GCA_964662925	ont	20220322_220316_21-lee-006_PC24B149_1F_guppy-5.0.11-sup-prom_fastq_pass	ERR11028145	PRJEB58376	734582	49183304334	16.4	150194	174860	174661	11.1	204265	230783	2	exact-match	exact-match	yes
NA19705	male	ASW	AFR	GCA_964198645	GCA_964662925	ont	20230503_230425_23-lee-007_PCA100115_3D-run3_guppy-5.0.11-sup-prom_fastq_pass	ERR12954425	PRJEB75216	2664115	101512730639	33.8	114082	136458	335272	19.1	174982	199586	0	exact-match	exact-match	yes
NA19705	male	ASW	AFR	GCA_964198645	GCA_964662925	ont	all	(summary)	(summary)	4113046	202593956611	67.5	135278	163463	692108	42.9	195933	225552	16	all	(summary)	(summary)
NA19705	male	ASW	AFR	GCA_964198645	GCA_964662925	strandseq	all	(summary)	PRJEB39750	-1	-1	-1	-1	-1	-1	-1	-1	-1	-1	all	(summary)	yes
NA19836	female	ASW	AFR	GCA_964198575	GCA_964662905	hifi	EDEVI_20210902_S64049_PL100193594-1_F01.ccs	SRR19501620	PRJNA698480	1935504	25873358514	8.6	13315	13971	0	0	0	0	0	PL100193594-1_S64049_20210902_F01_run	manual-fix	yes
NA19836	female	ASW	AFR	GCA_964198575	GCA_964662905	hifi	EDEVI_20211001_S64018_PL100179097A-1_C01.ccs	SRR19501623	PRJNA698480	1017858	18244659570	6.1	17761	18108	0	0	0	0	0	PL100179097A-1_S64018_20211001_C01_run	manual-fix	yes
NA19836	female	ASW	AFR	GCA_964198575	GCA_964662905	hifi	EDEVI_20211103_S64018_PL100179097A-2_D01.ccs	SRR19501622	PRJNA698480	1465924	25133484689	8.4	18415	18241	0	0	0	0	0	PL100179097A-2_S64018_20211122_B01_run	manual-fix	yes
NA19836	female	ASW	AFR	GCA_964198575	GCA_964662905	hifi	EDEVI_20211122_S64018_PL100179097A-2_B01.ccs	SRR19501622	PRJNA698480	1838545	31296834771	10.4	18418	18220	0	0	0	0	0	PL100179097A-2_S64018_20211122_B01_run	manual-fix	yes
NA19836	female	ASW	AFR	GCA_964198575	GCA_964662905	hifi	all	(summary)	(summary)	6257831	100548337544	33.5	17441	17112	0	0	0	0	0	all	(summary)	(summary)
NA19836	female	ASW	AFR	GCA_964198575	GCA_964662905	ont	20211001_210922_21-lee-006_PCT0053_2-A7-D7_guppy-5.0.11-sup-prom_fastq_pass	ERR12954434	PRJEB75216	1464775	55854672641	18.6	148191	182312	179732	12.1	218861	253421	16	exact-match	exact-match	yes
NA19836	female	ASW	AFR	GCA_964198575	GCA_964662905	ont	20211102_211020_21-lee-006_PCT0053_2-A9-D9_guppy-5.0.11-sup-prom_fastq_pass	ERR12954417	PRJEB75216	1651956	79759208842	26.6	183968	215673	272519	19.6	238568	273583	39	exact-match	exact-match	yes
NA19836	female	ASW	AFR	GCA_964198575	GCA_964662905	ont	all	(summary)	(summary)	3116731	135613881483	45.2	169102	201933	452251	31.7	230756	265887	55	all	(summary)	(summary)
NA19836	female	ASW	AFR	GCA_964198575	GCA_964662905	strandseq	all	(summary)	PRJEB39750	-1	-1	-1	-1	-1	-1	-1	-1	-1	-1	all	(summary)	yes
NA19983	female	ASW	AFR	GCA_964198305	GCA_964662315	hifi	all	(summary)	(summary)	6119722	122773894264	40.9	20366	21193	0	0	0	0	0	all	(summary)	(summary)
NA19983	female	ASW	AFR	GCA_964198305	GCA_964662315	hifi	m54329U_220211_113834.hifi_reads	ERR13491968	PRJEB77558	1925591	38474205113	12.8	20267	21106	0	0	0	0	0	exact-match	exact-match	yes
NA19983	female	ASW	AFR	GCA_964198305	GCA_964662315	hifi	m54329U_220219_025145.hifi_reads	ERR13491969	PRJEB77558	2137110	42581285149	14.2	20196	21041	0	0	0	0	0	exact-match	exact-match	yes
NA19983	female	ASW	AFR	GCA_964198305	GCA_964662315	hifi	m64076_220217_122931.hifi_reads	ERR13491970	PRJEB77558	2057021	41718404002	13.9	20636	21429	0	0	0	0	0	exact-match	exact-match	yes
NA19983	female	ASW	AFR	GCA_964198305	GCA_964662315	ont	20230131_NA19983_UL_eee-prom1-2G-PAG79639_guppy-5.0.11-sup-prom_fastq_pass	ERR13491971	PRJEB77558	272207	24025346945	8	167899	190992	91483	6	208925	236067	2	exact-match	exact-match	yes
NA19983	female	ASW	AFR	GCA_964198305	GCA_964662315	ont	20230131_NA19983_UL_eee-prom1-3H-PAG84419_guppy-5.0.11-sup-prom_fastq_pass	ERR13491972	PRJEB77558	164364	13497976621	4.5	164343	193721	48807	3.2	213555	246398	4	exact-match	exact-match	yes
NA19983	female	ASW	AFR	GCA_964198305	GCA_964662315	ont	20230201_NA19983_UL_eee-prom1-3H-PAG84419_guppy-5.0.11-sup-prom_fastq_pass	ERR13491973	PRJEB77558	132578	12516831198	4.2	170529	195920	47446	3.1	212512	241145	1	exact-match	exact-match	yes
NA19983	female	ASW	AFR	GCA_964198305	GCA_964662315	ont	20230202_NA19983_UL_eee-prom1-3H-PAG84419_guppy-5.0.11-sup-prom_fastq_pass	ERR13491974	PRJEB77558	94001	6865933733	2.3	138952	164061	24890	1.5	190311	218410	0	exact-match	exact-match	yes
NA19983	female	ASW	AFR	GCA_964198305	GCA_964662315	ont	20230207_NA19983_UL_eee-prom1-3H-PAG66270_guppy-5.0.11-sup-prom_fastq_pass	ERR13491975	PRJEB77558	435795	22125796379	7.4	117966	149199	67701	4.2	194677	224240	3	exact-match	exact-match	yes
NA19983	female	ASW	AFR	GCA_964198305	GCA_964662315	ont	20230208_NA19983_UL_eee-prom1-2F-PAG84371_guppy-5.0.11-sup-prom_fastq_pass	ERR13491976	PRJEB77558	398111	23820680131	7.9	125667	147580	84431	4.9	179329	203525	1	exact-match	exact-match	yes
NA19983	female	ASW	AFR	GCA_964198305	GCA_964662315	ont	20230209_NA19983_UL_eee-prom1-3H-PAG66270_guppy-5.0.11-sup-prom_fastq_pass	ERR13491977	PRJEB77558	107008	5683267587	1.9	101731	119178	18302	1	158789	179172	0	exact-match	exact-match	yes
NA19983	female	ASW	AFR	GCA_964198305	GCA_964662315	ont	20230214_NA19983_UL_eee-prom1-3B-PAM44162_guppy-5.0.11-sup-prom_fastq_pass	ERR13491978	PRJEB77558	315419	17155999405	5.7	139603	170162	60935	3.8	193013	229281	43	exact-match	exact-match	yes
NA19983	female	ASW	AFR	GCA_964198305	GCA_964662315	ont	20230215_NA19983_UL_eee-prom1-3B-PAM44162_guppy-5.0.11-sup-prom_fastq_pass	ERR13491979	PRJEB77558	418920	26083361164	8.7	127348	149764	93093	5.4	180449	204932	0	exact-match	exact-match	yes
NA19983	female	ASW	AFR	GCA_964198305	GCA_964662315	ont	all	(summary)	(summary)	2338403	151775193163	50.6	138739	165388	537088	33	193604	222903	54	all	(summary)	(summary)
NA19983	female	ASW	AFR	GCA_964198305	GCA_964662315	strandseq	all	(summary)	PRJEB39750	-1	-1	-1	-1	-1	-1	-1	-1	-1	-1	all	(summary)	yes
NA20355	female	ASW	AFR	GCA_964198325	GCA_964662785	hifi	all	(summary)	(summary)	6760179	114840233341	38.3	17444	17525	0	0	0	0	0	all	(summary)	(summary)
NA20355	female	ASW	AFR	GCA_964198325	GCA_964662785	hifi	m54329U_210124_022104.ccs	ERR13491980	PRJEB77558	1831909	29781377053	9.9	16401	16834	0	0	0	0	0	m54329U_210124_022104.Q20	fuzzy-match	yes
NA20355	female	ASW	AFR	GCA_964198325	GCA_964662785	hifi	m54329U_210220_055130.ccs	ERR13491981	PRJEB77558	2004588	31378223487	10.5	15652	16189	0	0	0	0	0	m54329U_210220_055130.Q20	fuzzy-match	yes
NA20355	female	ASW	AFR	GCA_964198325	GCA_964662785	hifi	m64076_200930_195351.ccs	ERR13491982	PRJEB77558	1110534	20372929285	6.8	18501	18671	0	0	0	0	0	m64076_200930_195351.Q20	fuzzy-match	yes
NA20355	female	ASW	AFR	GCA_964198325	GCA_964662785	hifi	m64076_201002_180938.ccs	ERR13491983	PRJEB77558	1046368	19293342224	6.4	18598	18769	0	0	0	0	0	m64076_201002_180938.Q20	fuzzy-match	yes
NA20355	female	ASW	AFR	GCA_964198325	GCA_964662785	hifi	m64076_201004_002419.ccs	ERR13491984	PRJEB77558	766780	14014361292	4.7	18433	18605	0	0	0	0	0	m64076_201004_002419.Q20	fuzzy-match	yes
NA20355	female	ASW	AFR	GCA_964198325	GCA_964662785	ont	20220301_GM20355_UL_eee-prom1-1F-PAJ02893_guppy-5.0.11-sup-prom_fastq_pass	ERR13491985	PRJEB77558	46404	1660511559	0.6	132894	178485	4990	0.3	214115	264409	3	exact-match	exact-match	yes
NA20355	female	ASW	AFR	GCA_964198325	GCA_964662785	ont	20220301_GM20355_UL_eee-prom1-1G-PAJ09797_guppy-5.0.11-sup-prom_fastq_pass	ERR13491986	PRJEB77558	210345	15910377292	5.3	163416	196333	56110	3.8	217068	253484	14	exact-match	exact-match	yes
NA20355	female	ASW	AFR	GCA_964198325	GCA_964662785	ont	20220308_GM20355_UL_eee-prom1-3D-PAJ09168_guppy-5.0.11-sup-prom_fastq_pass	ERR13491987	PRJEB77558	170170	15628268847	5.2	166568	187145	59824	3.9	206764	231464	0	exact-match	exact-match	yes
NA20355	female	ASW	AFR	GCA_964198325	GCA_964662785	ont	GM20355_20211006_UL_eee-prom1-3E-PAI04422_guppy-5.0.11-sup-prom_fastq_pass	ERR13491988	PRJEB77558	94704	4102844584	1.4	123564	158390	13071	0.8	193897	231318	0	exact-match	exact-match	yes
NA20355	female	ASW	AFR	GCA_964198325	GCA_964662785	ont	GM20355_20211007_UL_eee-prom1-3E-PAI04422_guppy-5.0.11-sup-prom_fastq_pass	ERR13491989	PRJEB77558	1542	39930336	0	138801	167584	119	0	224434	244495	0	exact-match	exact-match	yes
NA20355	female	ASW	AFR	GCA_964198325	GCA_964662785	ont	GM20355_20211008_UL_eee-prom1-3G-PAH80048_guppy-5.0.11-sup-prom_fastq_pass	ERR13491990	PRJEB77558	13302	598625872	0.2	110264	138325	1877	0.1	182313	208484	0	exact-match	exact-match	yes
NA20355	female	ASW	AFR	GCA_964198325	GCA_964662785	ont	GM20355_20211019_UL_eee-prom1-1A-PAH61837_guppy-5.0.11-sup-prom_fastq_pass	ERR13491991	PRJEB77558	53	57194	0	3133	5639	0	0	0	0	0	exact-match	exact-match	yes
NA20355	female	ASW	AFR	GCA_964198325	GCA_964662785	ont	GM20355_20211019_UL_eee-prom1-3C-PAI05036_guppy-5.0.11-sup-prom_fastq_pass	ERR13491992	PRJEB77558	175804	5104496738	1.7	80238	97050	13289	0.7	152666	169547	0	exact-match	exact-match	yes
NA20355	female	ASW	AFR	GCA_964198325	GCA_964662785	ont	GM20355_20211021_UL_eee-prom1-3C-PAI05036_guppy-5.0.11-sup-prom_fastq_pass	ERR13491993	PRJEB77558	7842	400373394	0.1	104867	116059	1385	0.1	154555	168316	0	exact-match	exact-match	yes
NA20355	female	ASW	AFR	GCA_964198325	GCA_964662785	ont	GM20355_20211130_UL_eee-prom1-2A-PAI18600_guppy-5.0.11-sup-prom_fastq_pass	ERR13491994	PRJEB77558	396	12514744	0	97797	104731	41	0	159775	160725	0	exact-match	exact-match	yes
NA20355	female	ASW	AFR	GCA_964198325	GCA_964662785	ont	GM20355_20211130_UL_eee-prom1-2B-PAI18600_guppy-5.0.11-sup-prom_fastq_pass	ERR13491995	PRJEB77558	55543	3396151722	1.1	170350	222055	11304	0.8	230388	290859	30	exact-match	exact-match	yes
NA20355	female	ASW	AFR	GCA_964198325	GCA_964662785	ont	GM20355_20211202_UL_eee-prom1-2B-PAI18600_guppy-5.0.11-sup-prom_fastq_pass	ERR13491996	PRJEB77558	2969	181959002	0.1	137942	168500	625	0	198535	229840	0	exact-match	exact-match	yes
NA20355	female	ASW	AFR	GCA_964198325	GCA_964662785	ont	GM20355_20211208_UL_eee-prom1-1G-PAI74889_guppy-5.0.11-sup-prom_fastq_pass	ERR13491997	PRJEB77558	95627	3643903122	1.2	152740	216827	10001	0.8	255504	319314	23	exact-match	exact-match	yes
NA20355	female	ASW	AFR	GCA_964198325	GCA_964662785	ont	GM20355_20211208_UL_eee-prom1-1H-PAI74958_guppy-5.0.11-sup-prom_fastq_pass	ERR13491998	PRJEB77558	221079	13520701270	4.5	196516	246920	42084	3.3	267174	319360	69	exact-match	exact-match	yes
NA20355	female	ASW	AFR	GCA_964198325	GCA_964662785	ont	GM20355_20211215_UL_eee-prom1-1F-PAK55502_guppy-5.0.11-sup-prom_fastq_pass	ERR13491999	PRJEB77558	1914	134133459	0	144701	176069	466	0	200526	235280	0	exact-match	exact-match	yes
NA20355	female	ASW	AFR	GCA_964198325	GCA_964662785	ont	GM20355_20211227_UL_eee-prom1-3B-PAJ08036_guppy-5.0.11-sup-prom_fastq_pass	ERR13492000	PRJEB77558	194906	13006582053	4.3	158847	185691	46898	3.1	209008	239848	3	exact-match	exact-match	yes
NA20355	female	ASW	AFR	GCA_964198325	GCA_964662785	ont	GM20355_20211227_UL_eee-prom1-3C-PAJ09836_guppy-5.0.11-sup-prom_fastq_pass	ERR13492001	PRJEB77558	150437	10055471319	3.4	179630	209244	35479	2.5	229794	263260	7	exact-match	exact-match	yes
NA20355	female	ASW	AFR	GCA_964198325	GCA_964662785	ont	GM20355_20220104_UL_eee-prom1-1C-PAK51804_guppy-5.0.11-sup-prom_fastq_pass	ERR13492002	PRJEB77558	167896	11150742212	3.7	186178	227633	37510	2.8	243134	288754	34	exact-match	exact-match	yes
NA20355	female	ASW	AFR	GCA_964198325	GCA_964662785	ont	GM20355_20220104_UL_eee-prom1-2B-PAJ02890_guppy-5.0.11-sup-prom_fastq_pass	ERR13492003	PRJEB77558	114612	4919968637	1.6	157304	208076	14495	1.1	245031	295118	7	exact-match	exact-match	yes
NA20355	female	ASW	AFR	GCA_964198325	GCA_964662785	ont	GM20355_20220105_UL_eee-prom1-2F-PAJ07922_guppy-5.0.11-sup-prom_fastq_pass	ERR13492004	PRJEB77558	83711	4125959257	1.4	148218	202240	12519	0.9	231358	286769	15	exact-match	exact-match	yes
NA20355	female	ASW	AFR	GCA_964198325	GCA_964662785	ont	GM20355_20220118_UL_eee-prom1-2B-PAH61789_guppy-5.0.11-sup-prom_fastq_pass	ERR13492005	PRJEB77558	67365	4381594809	1.5	149882	183229	15396	1	206193	242778	4	exact-match	exact-match	yes
NA20355	female	ASW	AFR	GCA_964198325	GCA_964662785	ont	GM20355_20220118_UL_eee-prom1-2C-PAI19294_guppy-5.0.11-sup-prom_fastq_pass	ERR13492006	PRJEB77558	68029	5716841857	1.9	180260	209246	20946	1.4	224780	257676	4	exact-match	exact-match	yes
NA20355	female	ASW	AFR	GCA_964198325	GCA_964662785	ont	GM20355_20220125_UL_eee-prom1-3A-PAJ07962_guppy-5.0.11-sup-prom_fastq_pass	ERR13492007	PRJEB77558	180810	8206490555	2.7	144382	185350	26158	1.8	216721	260617	16	exact-match	exact-match	yes
NA20355	female	ASW	AFR	GCA_964198325	GCA_964662785	ont	GM20355_20220125_UL_eee-prom1-3B-PAJ10248_guppy-5.0.11-sup-prom_fastq_pass	ERR13492008	PRJEB77558	110117	6985733590	2.3	138096	167968	24617	1.5	193827	227318	2	exact-match	exact-match	yes
NA20355	female	ASW	AFR	GCA_964198325	GCA_964662785	ont	GM20355_20220125_UL_eee-prom1-3C-PAJ09671_guppy-5.0.11-sup-prom_fastq_pass	ERR13492009	PRJEB77558	209903	15336643488	5.1	140963	168598	54931	3.4	193731	224948	3	exact-match	exact-match	yes
NA20355	female	ASW	AFR	GCA_964198325	GCA_964662785	ont	all	(summary)	(summary)	2445480	148220876912	49.4	156919	194030	504135	33.9	216712	257999	234	all	(summary)	(summary)
NA20355	female	ASW	AFR	GCA_964198325	GCA_964662785	strandseq	all	(summary)	PRJEB39750	-1	-1	-1	-1	-1	-1	-1	-1	-1	-1	all	(summary)	yes
NA20509	male	TSI	EUR	GCA_964199215	GCA_964662395	hifi	JAX_HiFi_NA20509_m64039_220219_181334	ERR11586164	PRJEB58376	971694	15663733252	5.2	16203	17150	0	0	0	0	0	exact-match	exact-match	yes
NA20509	male	TSI	EUR	GCA_964199215	GCA_964662395	hifi	JAX_HiFi_NA20509_m64039_220301_041619	ERR11586161	PRJEB58376	1976442	30140261596	10	15311	16244	0	0	0	0	0	exact-match	exact-match	yes
NA20509	male	TSI	EUR	GCA_964199215	GCA_964662395	hifi	JAX_HiFi_NA20509_m64119_220204_203221	ERR11586163	PRJEB58376	2424620	38993757329	13	16155	17109	0	0	0	0	0	exact-match	exact-match	yes
NA20509	male	TSI	EUR	GCA_964199215	GCA_964662395	hifi	JAX_HiFi_NA20509_m64119_220211_173309	ERR11586162	PRJEB58376	2406061	38456603917	12.8	16046	16985	0	0	0	0	0	exact-match	exact-match	yes
NA20509	male	TSI	EUR	GCA_964199215	GCA_964662395	hifi	all	(summary)	(summary)	7778817	123254356094	41.1	15921	16864	0	0	0	0	0	all	(summary)	(summary)
NA20509	male	TSI	EUR	GCA_964199215	GCA_964662395	ont	20220408_220405_21-lee-006_PC24B149_3C_guppy-5.0.11-sup-prom_fastq_pass	ERR11028103	PRJEB58376	741539	45340232563	15.1	145309	164754	166006	10.2	194095	217282	2	exact-match	exact-match	yes
NA20509	male	TSI	EUR	GCA_964199215	GCA_964662395	ont	20220412_220407_21-lee-006_PC24B149_3C_guppy-5.0.11-sup-prom_fastq_pass	ERR11028123	PRJEB58376	27167	1525342783	0.5	139110	162430	5476	0.3	191907	218579	1	exact-match	exact-match	yes
NA20509	male	TSI	EUR	GCA_964199215	GCA_964662395	ont	20220419_220412_21lee-006_PC24B149_1D_guppy-5.0.11-sup-prom_fastq_pass	ERR11028131	PRJEB58376	820090	42251699376	14.1	129043	150885	143979	8.6	188178	212216	0	exact-match	exact-match	yes
NA20509	male	TSI	EUR	GCA_964199215	GCA_964662395	ont	20230522_230516_23-lee-007_PCA100115_3D-run7_guppy-5.0.11-sup-prom_fastq_pass	ERR12954367	PRJEB75216	1434050	77063037216	25.7	115033	130241	272519	14.8	165350	184018	0	exact-match	exact-match	yes
NA20509	male	TSI	EUR	GCA_964199215	GCA_964662395	ont	all	(summary)	(summary)	3022846	166180311938	55.4	125739	145202	587980	34	178687	201522	3	all	(summary)	(summary)
NA20509	male	TSI	EUR	GCA_964199215	GCA_964662395	strandseq	all	(summary)	PRJEB39750	-1	-1	-1	-1	-1	-1	-1	-1	-1	-1	all	(summary)	yes
NA20847	female	GIH	SAS	GCA_964199235	GCA_964662605	hifi	all	(summary)	(summary)	4629427	89467471713	29.8	19421	20238	0	0	0	0	0	all	(summary)	(summary)
NA20847	female	GIH	SAS	GCA_964199235	GCA_964662605	hifi	m64076_220202_232805.hifi_reads	ERR13492010	PRJEB77558	1796374	34901655215	11.6	19516	20343	0	0	0	0	0	exact-match	exact-match	yes
NA20847	female	GIH	SAS	GCA_964199235	GCA_964662605	hifi	m64076_220205_003337.hifi_reads	ERR13492011	PRJEB77558	1068036	19838402033	6.6	18573	19389	0	0	0	0	0	exact-match	exact-match	yes
NA20847	female	GIH	SAS	GCA_964199235	GCA_964662605	hifi	m64076_220207_222645.hifi_reads	ERR13492012	PRJEB77558	1765017	34727414465	11.6	19843	20618	0	0	0	0	0	exact-match	exact-match	yes
NA20847	female	GIH	SAS	GCA_964199235	GCA_964662605	ont	20230404_GM20847_UL_eee-prom1-2D-PAK87862_guppy-5.0.11-sup-prom_fastq_pass	ERR13110615	PRJEB75739	299469	23513060437	7.8	155207	187113	84644	5.5	207117	241859	6	exact-match	exact-match	yes
NA20847	female	GIH	SAS	GCA_964199235	GCA_964662605	ont	20230404_GM20847_UL_eee-prom1-2E-PAK87626_guppy-5.0.11-sup-prom_fastq_pass	ERR13110616	PRJEB75739	527197	40594956566	13.5	149529	174850	151183	9.4	196267	225276	5	exact-match	exact-match	yes
NA20847	female	GIH	SAS	GCA_964199235	GCA_964662605	ont	20230405_GM20847_UL_eee-prom1-2D-PAK87862_guppy-5.0.11-sup-prom_fastq_pass	ERR13110617	PRJEB75739	222969	19075724702	6.4	160338	184909	73428	4.7	201230	229917	0	exact-match	exact-match	yes
NA20847	female	GIH	SAS	GCA_964199235	GCA_964662605	ont	20230411_GM20847_UL_eee-prom1-3C-PAK94133_guppy-5.0.11-sup-prom_fastq_pass	ERR13110618	PRJEB75739	216012	15881692816	5.3	149854	180839	56169	3.6	205436	238045	5	exact-match	exact-match	yes
NA20847	female	GIH	SAS	GCA_964199235	GCA_964662605	ont	20230412_GM20847_UL_eee-prom1-3C-PAK94133_guppy-5.0.11-sup-prom_fastq_pass	ERR13110619	PRJEB75739	87069	7084915689	2.4	151552	179918	25863	1.6	202782	232498	1	exact-match	exact-match	yes
NA20847	female	GIH	SAS	GCA_964199235	GCA_964662605	ont	20230413_GM20847_UL_eee-prom1-3C-PAK94133_guppy-5.0.11-sup-prom_fastq_pass	ERR13110620	PRJEB75739	53311	4372010069	1.5	153771	177480	16555	1	198615	224911	1	exact-match	exact-match	yes
NA20847	female	GIH	SAS	GCA_964199235	GCA_964662605	ont	20230414_GM20847_UL_eee-prom1-2D-PAM00916_guppy-5.0.11-sup-prom_fastq_pass	ERR13110621	PRJEB75739	139383	11891046835	4	161779	184850	45611	2.9	202466	229854	0	exact-match	exact-match	yes
NA20847	female	GIH	SAS	GCA_964199235	GCA_964662605	ont	all	(summary)	(summary)	1545410	122413407114	40.8	153804	180908	453453	28.8	201203	231661	18	all	(summary)	(summary)
NA20847	female	GIH	SAS	GCA_964199235	GCA_964662605	strandseq	all	(summary)	PRJEB39750	-1	-1	-1	-1	-1	-1	-1	-1	-1	-1	all	(summary)	yes
NA21487	female	MKK	AFR	GCA_964198235	GCA_964662495	hifi	all	(summary)	(summary)	7440318	131186269870	43.7	17886	18363	0	0	0	0	0	all	(summary)	(summary)
NA21487	female	MKK	AFR	GCA_964198235	GCA_964662495	hifi	m54329U_210405_202314.hifi_reads	ERR13492013	PRJEB77558	1487028	26242385498	8.7	17910	18380	0	0	0	0	0	exact-match	exact-match	yes
NA21487	female	MKK	AFR	GCA_964198235	GCA_964662495	hifi	m54329U_210408_003536.hifi_reads	ERR13492014	PRJEB77558	1541620	27229688040	9.1	17933	18399	0	0	0	0	0	exact-match	exact-match	yes
NA21487	female	MKK	AFR	GCA_964198235	GCA_964662495	hifi	m54329U_210409_201342.hifi_reads	ERR13492015	PRJEB77558	1279156	22352355351	7.5	17700	18191	0	0	0	0	0	exact-match	exact-match	yes
NA21487	female	MKK	AFR	GCA_964198235	GCA_964662495	hifi	m64076_210325_045024.hifi_reads	ERR13492016	PRJEB77558	1575433	28117269140	9.4	18135	18590	0	0	0	0	0	exact-match	exact-match	yes
NA21487	female	MKK	AFR	GCA_964198235	GCA_964662495	hifi	m64076_210409_201438.hifi_reads	ERR13492017	PRJEB77558	1557081	27244571841	9.1	17718	18216	0	0	0	0	0	exact-match	exact-match	yes
NA21487	female	MKK	AFR	GCA_964198235	GCA_964662495	ont	20220215_GM21487_UL_eee-prom1-1H-PAJ09274_guppy-5.0.11-sup-prom_fastq_pass	ERR13492018	PRJEB77558	786143	38628632164	12.9	142591	186785	120474	8.2	219054	265245	55	exact-match	exact-match	yes
NA21487	female	MKK	AFR	GCA_964198235	GCA_964662495	ont	20220308_GM21487_UL_eee-prom1-3E-PAJ09752_guppy-5.0.11-sup-prom_fastq_pass	ERR13492019	PRJEB77558	555375	32166029889	10.7	142458	182977	103719	6.9	212343	255582	27	exact-match	exact-match	yes
NA21487	female	MKK	AFR	GCA_964198235	GCA_964662495	ont	GM21487_20210928_UL_eee-prom1-3B-PAH32438_guppy-5.0.11-sup-prom_fastq_pass	ERR13492020	PRJEB77558	963	57434442	0	110383	138858	181	0	178859	206200	0	exact-match	exact-match	yes
NA21487	female	MKK	AFR	GCA_964198235	GCA_964662495	ont	GM21487_20211019_UL_eee-prom1-3D-PAI04403_guppy-5.0.11-sup-prom_fastq_pass	ERR13492021	PRJEB77558	151	701634	0	13532	33656	1	0	123725	123725	0	exact-match	exact-match	yes
NA21487	female	MKK	AFR	GCA_964198235	GCA_964662495	ont	GM21487_20211109_UL_eee-prom1-1A-PAI18572_guppy-5.0.11-sup-prom_fastq_pass	ERR13492022	PRJEB77558	1494813	10885975225	3.6	61044	82070	21571	1.1	150903	175092	0	exact-match	exact-match	yes
NA21487	female	MKK	AFR	GCA_964198235	GCA_964662495	ont	GM21487_20211110-2_UL_eee-prom1-1A-PAI18572_guppy-5.0.11-sup-prom_fastq_pass	ERR13492023	PRJEB77558	286126	3213243689	1.1	68283	87643	7020	0.4	148313	172698	1	exact-match	exact-match	yes
NA21487	female	MKK	AFR	GCA_964198235	GCA_964662495	ont	GM21487_20211110_UL_eee-prom1-1A-PAI18572_guppy-5.0.11-sup-prom_fastq_pass	ERR13492024	PRJEB77558	17852	95353503	0	53851	73494	174	0	146060	165143	0	exact-match	exact-match	yes
NA21487	female	MKK	AFR	GCA_964198235	GCA_964662495	ont	GM21487_20211110_UL_eee-prom1-1E-PAI04403_guppy-5.0.11-sup-prom_fastq_pass	ERR13492025	PRJEB77558	583114	8700029411	2.9	70465	88948	19696	1	150105	170193	2	exact-match	exact-match	yes
NA21487	female	MKK	AFR	GCA_964198235	GCA_964662495	ont	GM21487_20211111_UL_eee-prom1-1A-PAI18572_guppy-5.0.11-sup-prom_fastq_pass	ERR13492026	PRJEB77558	66152	363113096	0.1	66140	86364	797	0	144653	177692	1	exact-match	exact-match	yes
NA21487	female	MKK	AFR	GCA_964198235	GCA_964662495	ont	GM21487_20211220_UL_eee-prom1-1G-PAJ02891_guppy-5.0.11-sup-prom_fastq_pass	ERR13492027	PRJEB77558	558498	37641716525	12.5	157451	193132	127606	8.6	218661	256372	16	exact-match	exact-match	yes
NA21487	female	MKK	AFR	GCA_964198235	GCA_964662495	ont	GM21487_20211227_UL_eee-prom1-3E-PAJ09825_guppy-5.0.11-sup-prom_fastq_pass	ERR13492028	PRJEB77558	359207	17736218797	5.9	132021	164723	57361	3.6	200383	235126	3	exact-match	exact-match	yes
NA21487	female	MKK	AFR	GCA_964198235	GCA_964662495	ont	GM21487_20211227_UL_eee-prom1-3F-PAJ08016_guppy-5.0.11-sup-prom_fastq_pass	ERR13492029	PRJEB77558	318775	20281335709	6.8	172908	208530	69193	4.9	229875	269123	12	exact-match	exact-match	yes
NA21487	female	MKK	AFR	GCA_964198235	GCA_964662495	ont	GM21487_20220104_UL_eee-prom1-1E-PAJ02885_guppy-5.0.11-sup-prom_fastq_pass	ERR13492030	PRJEB77558	566679	26965517183	9	120363	159181	78997	5.1	207491	242178	1	exact-match	exact-match	yes
NA21487	female	MKK	AFR	GCA_964198235	GCA_964662495	ont	GM21487_20220118_UL_eee-prom1-2D-PAH36599_guppy-5.0.11-sup-prom_fastq_pass	ERR13492031	PRJEB77558	1204	66108782	0	123080	146188	240	0	172700	203089	0	exact-match	exact-match	yes
NA21487	female	MKK	AFR	GCA_964198235	GCA_964662495	ont	all	(summary)	(summary)	5595052	196801410049	65.6	131676	171842	607030	39.8	209589	250580	118	all	(summary)	(summary)
NA21487	female	MKK	AFR	GCA_964198235	GCA_964662495	strandseq	all	(summary)	PRJEB39750	-1	-1	-1	-1	-1	-1	-1	-1	-1	-1	all	(summary)	yes
NA24385	male	ASK	EUR	GCA_964199165	GCA_964662865	hifi	NA24385_m54329U_201103_231616.Q20	external	PRJNA731524	1238949	22838743498	7.6	18478	18540	0	0	0	0	0	exact-match	exact-match	yes
NA24385	male	ASK	EUR	GCA_964199165	GCA_964662865	hifi	NA24385_m64004_210224_230828.hifi_reads	external	PRJNA813010	1624168	30523375739	10.2	19303	19945	0	0	0	0	0	exact-match	exact-match	yes
NA24385	male	ASK	EUR	GCA_964199165	GCA_964662865	hifi	NA24385_m64011_190830_220126.Q20	external	PRJNA586863	1423276	26318110120	8.8	18563	18749	0	0	0	0	0	exact-match	exact-match	yes
NA24385	male	ASK	EUR	GCA_964199165	GCA_964662865	hifi	NA24385_m64011_190901_095311.Q20	external	PRJNA586863	1350541	24966981770	8.3	18553	18741	0	0	0	0	0	exact-match	exact-match	yes
NA24385	male	ASK	EUR	GCA_964199165	GCA_964662865	hifi	NA24385_m64012_190920_173625.Q20	external	PRJNA586863	2285285	29371345927	9.8	12879	12966	0	0	0	0	0	exact-match	exact-match	yes
NA24385	male	ASK	EUR	GCA_964199165	GCA_964662865	hifi	NA24385_m64012_190921_234837.Q20	external	PRJNA586863	2325069	29892713579	10	12882	12969	0	0	0	0	0	exact-match	exact-match	yes
NA24385	male	ASK	EUR	GCA_964199165	GCA_964662865	hifi	NA24385_m64014_210227_165255.hifi_reads	external	PRJNA813010	1690729	32350175787	10.8	19605	20384	0	0	0	0	0	exact-match	exact-match	yes
NA24385	male	ASK	EUR	GCA_964199165	GCA_964662865	hifi	NA24385_m64015e_210223_010616.hifi_reads	external	PRJNA813010	1807309	34054840689	11.4	19167	19879	0	0	0	0	0	exact-match	exact-match	yes
NA24385	male	ASK	EUR	GCA_964199165	GCA_964662865	hifi	NA24385_m64015e_210224_100310.hifi_reads	external	PRJNA813010	1713103	32574729490	10.9	19354	20035	0	0	0	0	0	exact-match	exact-match	yes
NA24385	male	ASK	EUR	GCA_964199165	GCA_964662865	hifi	NA24385_m64076_201013_225902.Q20	external	PRJNA731524	849857	17328670239	5.8	20054	20807	0	0	0	0	0	exact-match	exact-match	yes
NA24385	male	ASK	EUR	GCA_964199165	GCA_964662865	hifi	NA24385_m64076_201016_191536.Q20	external	PRJNA731524	913451	19201161177	6.4	20444	21628	0	0	0	0	0	exact-match	exact-match	yes
NA24385	male	ASK	EUR	GCA_964199165	GCA_964662865	hifi	NA24385_m64076_210309_014547.hifi_reads	external	PRJNA731524	1482472	25429174576	8.5	18021	18506	0	0	0	0	0	exact-match	exact-match	yes
NA24385	male	ASK	EUR	GCA_964199165	GCA_964662865	hifi	NA24385_m64076_210310_104300.hifi_reads	external	PRJNA731524	1564793	29407209333	9.8	19280	19903	0	0	0	0	0	exact-match	exact-match	yes
NA24385	male	ASK	EUR	GCA_964199165	GCA_964662865	hifi	all	(summary)	(summary)	20269002	354257231924	118.1	18318	18582	0	0	0	0	0	all	(summary)	(summary)
NA24385	male	ASK	EUR	GCA_964199165	GCA_964662865	ont	03_08_22_R941_HG002_1_Guppy_6.0.6_prom_sup	external	AWS:S3:human-pangenomics:NHGRI_UCSC_panel/HG002/nanopore/ultra-long	2734008	112672884860	37.6	83512	97807	307119	15	144386	163868	20	exact-match	exact-match	yes
NA24385	male	ASK	EUR	GCA_964199165	GCA_964662865	ont	03_08_22_R941_HG002_2_Guppy_6.0.6_prom_sup	external	AWS:S3:human-pangenomics:NHGRI_UCSC_panel/HG002/nanopore/ultra-long	1715740	64223357195	21.4	74821	89104	153934	7.4	140812	159869	13	exact-match	exact-match	yes
NA24385	male	ASK	EUR	GCA_964199165	GCA_964662865	ont	03_08_22_R941_HG002_3_Guppy_6.0.6_prom_sup	external	AWS:S3:human-pangenomics:NHGRI_UCSC_panel/HG002/nanopore/ultra-long	1607569	70291031955	23.4	84597	99148	194662	9.5	143566	164529	16	exact-match	exact-match	yes
NA24385	male	ASK	EUR	GCA_964199165	GCA_964662865	ont	03_08_22_R941_HG002_4_Guppy_6.0.6_prom_sup	external	AWS:S3:human-pangenomics:NHGRI_UCSC_panel/HG002/nanopore/ultra-long	2736989	120675849866	40.2	81130	92731	320767	15.1	138934	155022	14	exact-match	exact-match	yes
NA24385	male	ASK	EUR	GCA_964199165	GCA_964662865	ont	03_08_22_R941_HG002_5_Guppy_6.0.6_prom_sup	external	AWS:S3:human-pangenomics:NHGRI_UCSC_panel/HG002/nanopore/ultra-long	2448097	104599772407	34.9	79197	91019	269307	12.7	138497	154805	14	exact-match	exact-match	yes
NA24385	male	ASK	EUR	GCA_964199165	GCA_964662865	ont	03_08_22_R941_HG002_6_Guppy_6.0.6_prom_sup	external	AWS:S3:human-pangenomics:NHGRI_UCSC_panel/HG002/nanopore/ultra-long	2664082	109634857137	36.5	78524	90803	278704	13.2	138694	156094	18	exact-match	exact-match	yes
NA24385	male	ASK	EUR	GCA_964199165	GCA_964662865	ont	all	(summary)	(summary)	13906485	582097753420	194	80417	93418	1524493	72.8	140645	158729	95	all	(summary)	(summary)
NA24385	male	ASK	EUR	GCA_964199165	GCA_964662865	strandseq	all	(summary)	AWS:S3:human-pangenomics:NHGRI_UCSC_panel/HG002/hpp_HG002_NA24385_son_v1/Strand_seq/2019-12-16-HWVTJAFXY	-1	-1	-1	-1	-1	-1	-1	-1	-1	-1	all	(summary)	yes

## Sheet: 3
Supplementary Table 3. Summary of Bionano Genomics data.
SampleID	Data Source Link	Data Source Project ID	Total number of molecules	Total length (Mbp)	Average length (kbp)	Molecule N50 (kbp)	Total number of molecules aligned	Effective coverage of assembly (X)
HG00096	http://ftp.1000genomes.ebi.ac.uk/vol1/ftp/data_collections/HGSVC2/working/20200117_Bionano_optical_maps/	PRJEB41077	27540987	2.26935e+06	82.399	173.25	2231257	126.02
HG00171	https://ftp.1000genomes.ebi.ac.uk/vol1/ftp/data_collections/HGSVC2/working/20200117_Bionano_optical_maps/HG00171/	PRJEB41077	33692435	2.45616e+06	72.899	161.625	1920592	122.332
HG00268	https://ftp.1000genomes.ebi.ac.uk/vol1/ftp/data_collections/HGSVC2/working/20210902_bionano_hgsvc/HG00268/	PRJEB77842	42635086	3.50058e+06	82.106	130.875	2385802	119.191
HG00358	http://ftp.1000genomes.ebi.ac.uk/vol1/ftp/data_collections/HGSVC3/working/20220401_bionano_hgsvc/	PRJEB58376	10859475	1.88993e+06	174.035	273.375	2190814	73.4
HG00512	http://ftp.1000genomes.ebi.ac.uk/vol1/ftp/data_collections/HGSVC2/working/20200117_Bionano_optical_maps/	PRJEB41077	17459699	1.99514e+06	114.271	210.099	2365173	129.259
HG00513	https://ftp.1000genomes.ebi.ac.uk/vol1/ftp/data_collections/HGSVC2/working/20200117_Bionano_optical_maps/HG00513/	PRJEB41077	22755398	2.20889e+06	97.071	187.125	2129098	126.594
HG00514	https://ftp.1000genomes.ebi.ac.uk/vol1/ftp/data_collections/HGSVC2/working/20200117_Bionano_optical_maps/HG00514/	PRJEB41077	28855622	2.37285e+06	82.232	170.25	2041817	128.921
HG00731	http://ftp.1000genomes.ebi.ac.uk/vol1/ftp/data_collections/HGSVC2/working/20200117_Bionano_optical_maps/	PRJEB41077	14938129	1.91475e+06	128.179	219.375	2176742	118.341
HG00732	https://ftp.1000genomes.ebi.ac.uk/vol1/ftp/data_collections/HGSVC2/working/20200117_Bionano_optical_maps/HG00732/	PRJEB41077	17579590	1.98118e+06	112.698	216	2108520	119.774
HG00733	https://ftp.1000genomes.ebi.ac.uk/vol1/ftp/data_collections/HGSVC2/working/20200117_Bionano_optical_maps/HG00733/	PRJEB41077	21961414	2.16762e+06	98.701	195.75	2083092	130.465
HG00864	https://ftp.1000genomes.ebi.ac.uk/vol1/ftp/data_collections/HGSVC2/working/20200117_Bionano_optical_maps/HG00864/	PRJEB41077	14590125	1.65827e+06	113.657	228.375	2122632	128.233
HG01114	https://ftp.1000genomes.ebi.ac.uk/vol1/ftp/data_collections/HGSVC2/working/20200117_Bionano_optical_maps/HG01114/	PRJEB41077	20252658	2.04776e+06	101.111	210.75	2012535	132.898
HG01352	https://ftp.1000genomes.ebi.ac.uk/vol1/ftp/data_collections/HGSVC2/working/20210902_bionano_hgsvc/HG01352/	PRJEB77842	30880543	3.08421e+06	99.876	147.733	2344910	124.703
HG01457	http://ftp.1000genomes.ebi.ac.uk/vol1/ftp/data_collections/HGSVC2/working/20210902_bionano_hgsvc/	PRJEB58376	41013111	3.14813e+06	76.759	124.981	1805811	104.606
HG01505	http://ftp.1000genomes.ebi.ac.uk/vol1/ftp/data_collections/HGSVC2/working/20200117_Bionano_optical_maps/	PRJEB41077	23131692	2.13987e+06	92.508	183	2263898	126.895
HG01573	https://ftp.1000genomes.ebi.ac.uk/vol1/ftp/data_collections/HGSVC2/working/20200117_Bionano_optical_maps/HG01573/	PRJEB41077	25810566	2.24261e+06	86.887	187.125	2360720	139.115
HG01596	http://ftp.1000genomes.ebi.ac.uk/vol1/ftp/data_collections/HGSVC2/working/20200117_Bionano_optical_maps/	PRJEB41077	15924968	1.84668e+06	115.962	226.5	2176594	132.496
HG01890	http://ftp.1000genomes.ebi.ac.uk/vol1/ftp/data_collections/HGSVC3/working/20220401_bionano_hgsvc/	PRJEB58376	15011610	2.07003e+06	137.895	243.375	2080935	69.9
HG02011	http://ftp.1000genomes.ebi.ac.uk/vol1/ftp/data_collections/HGSVC2/working/20200117_Bionano_optical_maps/	PRJEB41077	25165150	2.21304e+06	87.941	190.875	2034944	127.733
HG02018	https://ftp.1000genomes.ebi.ac.uk/vol1/ftp/data_collections/HGSVC2/working/20200117_Bionano_optical_maps/HG02018/	PRJEB41077	23256015	2.1349e+06	91.8	209.25	1893965	125.523
HG02059	https://ftp.1000genomes.ebi.ac.uk/vol1/ftp/data_collections/HGSVC2/working/20210902_bionano_hgsvc/HG02059/	PRJEB77842	59631105	3.85827e+06	64.702	98.25	1466047	71.752
HG02106	https://ftp.1000genomes.ebi.ac.uk/vol1/ftp/data_collections/HGSVC2/working/20210902_bionano_hgsvc/HG02106/	PRJEB77842	13428087	1.61339e+06	120.15	182.25	2731089	141.216
HG02282	https://ftp.1000genomes.ebi.ac.uk/vol1/ftp/data_collections/HGSVC2/working/20210902_bionano_hgsvc/HG02282/	PRJEB77842	20046915	2.3799e+06	118.716	199.521	1835179	109.403
HG02492	http://ftp.1000genomes.ebi.ac.uk/vol1/ftp/data_collections/HGSVC2/working/20200117_Bionano_optical_maps/	PRJEB41077	22727010	2.12749e+06	93.611	190.125	2121689	128.701
HG02554	http://ftp.1000genomes.ebi.ac.uk/vol1/ftp/data_collections/HGSVC2/working/20210902_bionano_hgsvc/	PRJEB58376	35894685	3.05055e+06	84.986	147.375	2241336	132.612
HG02587	https://ftp.1000genomes.ebi.ac.uk/vol1/ftp/data_collections/HGSVC2/working/20200117_Bionano_optical_maps/HG02587/	PRJEB41077	29121234	2.33628e+06	80.226	171.75	2130651	125.134
HG02666	http://ftp.1000genomes.ebi.ac.uk/vol1/ftp/data_collections/HGSVC2/working/20210902_bionano_hgsvc/	PRJEB58376	32881903	2.84407e+06	86.493	160.5	2072514	129.942
HG02769	https://ftp.1000genomes.ebi.ac.uk/vol1/ftp/data_collections/HGSVC2/working/20210902_bionano_hgsvc/HG02769/	PRJEB77842	43221028	3.55379e+06	82.224	125.25	2082405	97.494
HG02818	https://submit.ncbi.nlm.nih.gov/ft/byid/au43ixsb/hg02818_gambian_rawmolecules.bnx	PRJNA339722	8044468	891121	110.774	155.25	1315944	51.727
HG02953	http://ftp.1000genomes.ebi.ac.uk/vol1/ftp/data_collections/HGSVC2/working/20210902_bionano_hgsvc/	PRJEB58376	58655054	4.13573e+06	70.509	108.75	2308090	108.904
HG03009	http://ftp.1000genomes.ebi.ac.uk/vol1/ftp/data_collections/HGSVC2/working/20200117_Bionano_optical_maps/	PRJEB41077	20488667	2.02796e+06	98.98	214.125	1989570	127.781
HG03065	http://ftp.1000genomes.ebi.ac.uk/vol1/ftp/data_collections/HGSVC2/working/20200117_Bionano_optical_maps/	PRJEB41077	16733190	1.90656e+06	113.939	228.75	1994784	124.566
HG03248	http://ftp.1000genomes.ebi.ac.uk/vol1/ftp/data_collections/HGSVC2/working/20210902_bionano_hgsvc/	PRJEB58376	17024028	2.21189e+06	129.927	203.773	1666406	101.309
HG03371	http://ftp.1000genomes.ebi.ac.uk/vol1/ftp/data_collections/HGSVC2/working/20200117_Bionano_optical_maps/	PRJEB41077	24612231	2.21053e+06	89.814	196.5	2026469	126.688
HG03452	https://ftp.1000genomes.ebi.ac.uk/vol1/ftp/data_collections/HGSVC2/working/20210902_bionano_hgsvc/HG03452/	PRJEB77842	28066201	2.57466e+06	91.735	140.25	2527064	124.103
HG03456	https://ftp.1000genomes.ebi.ac.uk/vol1/ftp/data_collections/HGSVC3/working/20220401_bionano_hgsvc/HG03456/	PRJEB77842	15467175	2.0277e+06	131.097	236.625	2371271	65.1
HG03520	https://ftp.1000genomes.ebi.ac.uk/vol1/ftp/data_collections/HGSVC2/working/20210902_bionano_hgsvc/HG03520/	PRJEB77842	15718310	2.23031e+06	141.893	206.065	2214723	135.933
HG03683	https://ftp.1000genomes.ebi.ac.uk/vol1/ftp/data_collections/HGSVC2/working/20200117_Bionano_optical_maps/HG03683/	PRJEB41077	31893098	2.39828e+06	75.197	159	2220690	126.64
HG03732	http://ftp.1000genomes.ebi.ac.uk/vol1/ftp/data_collections/HGSVC2/working/20200117_Bionano_optical_maps/	PRJEB41077	30862758	2.42605e+06	78.608	169.125	1742058	99.203
HG03807	https://ftp.1000genomes.ebi.ac.uk/vol1/ftp/data_collections/HGSVC2/working/20210902_bionano_hgsvc/HG03807/	PRJEB77842	16204909	2.19889e+06	135.693	211.125	2286648	144.96
HG04036	https://ftp.1000genomes.ebi.ac.uk/vol1/ftp/data_collections/HGSVC2/working/20210902_bionano_hgsvc/HG04036/	PRJEB77842	75940541	5.62698e+06	74.097	106.875	1919978	93.273
HG04217	https://ftp.1000genomes.ebi.ac.uk/vol1/ftp/data_collections/HGSVC2/working/20210902_bionano_hgsvc/HG04217/	PRJEB77842	22208068	2.50497e+06	112.795	174.375	2430834	145.745
NA12329	https://ftp.1000genomes.ebi.ac.uk/vol1/ftp/data_collections/HGSVC2/working/20200117_Bionano_optical_maps/GM12329/	PRJEB41077	22381052	2.14414e+06	95.802	193.5	2080645	133.426
NA18534	http://ftp.1000genomes.ebi.ac.uk/vol1/ftp/data_collections/HGSVC2/working/20200117_Bionano_optical_maps/	PRJEB41077	25585698	2.20101e+06	86.025	196.125	1943908	132.858
NA18939	https://ftp.1000genomes.ebi.ac.uk/vol1/ftp/data_collections/HGSVC2/working/20200117_Bionano_optical_maps/GM18939/	PRJEB41077	15242017	1.84238e+06	120.875	255	1746739	125.095
NA18989	http://ftp.1000genomes.ebi.ac.uk/vol1/ftp/data_collections/HGSVC2/working/20210902_bionano_hgsvc/	PRJEB58376	1205900	312537	259.173	264.75	918191	49.029
NA19036	https://ftp.1000genomes.ebi.ac.uk/vol1/ftp/data_collections/HGSVC2/working/20200117_Bionano_optical_maps/GM19036/	PRJEB41077	27522881	2.33465e+06	84.826	176.25	1955324	122.655
NA19129	https://ftp.1000genomes.ebi.ac.uk/vol1/ftp/data_collections/HGSVC3/working/20220401_bionano_hgsvc/NA19129/	PRJEB77842	2887251	405493	140.443	238.875	798971	52.4
NA19238	https://ftp.1000genomes.ebi.ac.uk/vol1/ftp/data_collections/HGSVC2/working/20200117_Bionano_optical_maps/NA19238/	PRJEB41077	23972206	2.26048e+06	94.296	189	1995557	108.204
NA19239	http://ftp.1000genomes.ebi.ac.uk/vol1/ftp/data_collections/HGSVC2/working/20200117_Bionano_optical_maps/	PRJEB41077	37856218	2.93824e+06	77.616	133.5	2369428	110.814
NA19240	https://ftp.1000genomes.ebi.ac.uk/vol1/ftp/data_collections/HGSVC2/working/20200117_Bionano_optical_maps/NA19240/	PRJEB41077	19903725	2.14287e+06	107.662	194.25	2328024	132.415
NA19317	http://ftp.1000genomes.ebi.ac.uk/vol1/ftp/data_collections/HGSVC2/working/20210902_bionano_hgsvc/	PRJEB58376	19523964	2.18716e+06	112.024	164.625	2433248	137.627
NA19331	http://ftp.1000genomes.ebi.ac.uk/vol1/ftp/data_collections/HGSVC2/working/20210902_bionano_hgsvc/	PRJEB58376	36906590	3.32547e+06	90.105	138	2499587	130.967
NA19347	http://ftp.1000genomes.ebi.ac.uk/vol1/ftp/data_collections/HGSVC2/working/20210902_bionano_hgsvc/	PRJEB58376	47770947	3.90188e+06	81.679	120.75	2304710	106.501
NA19384	http://ftp.1000genomes.ebi.ac.uk/vol1/ftp/data_collections/HGSVC2/working/20210902_bionano_hgsvc/	PRJEB58376	37025615	3.37508e+06	91.155	136.125	2469335	133.634
NA19434	https://ftp.1000genomes.ebi.ac.uk/vol1/ftp/data_collections/HGSVC2/working/20210902_bionano_hgsvc/GM19434/	PRJEB77842	992735	278777	280.817	288.058	904098	45.701
NA19650	http://ftp.1000genomes.ebi.ac.uk/vol1/ftp/data_collections/HGSVC2/working/20200117_Bionano_optical_maps/	PRJEB41077	19692877	2.043e+06	103.743	220.875	1924171	131.339
NA19705	http://ftp.1000genomes.ebi.ac.uk/vol1/ftp/data_collections/HGSVC3/working/20220401_bionano_hgsvc/	PRJEB58376	12097352	1.90823e+06	157.74	257.753	2187492	68.8
NA19836	https://ftp.1000genomes.ebi.ac.uk/vol1/ftp/data_collections/HGSVC2/working/20210902_bionano_hgsvc/GM19836/	PRJEB77842	15993214	1.73902e+06	108.735	162	2937137	142.979
NA19983	https://ftp.1000genomes.ebi.ac.uk/vol1/ftp/data_collections/HGSVC2/working/20200117_Bionano_optical_maps/NA19983/	PRJEB41077	14347877	1.83677e+06	128.017	232.875	2080668	117.689
NA20355	https://ftp.1000genomes.ebi.ac.uk/vol1/ftp/data_collections/HGSVC2/working/20210902_bionano_hgsvc/GM20355/	PRJEB77842	18212892	1.97184e+06	108.266	154.125	2671578	140.235
NA20509	http://ftp.1000genomes.ebi.ac.uk/vol1/ftp/data_collections/HGSVC2/working/20200117_Bionano_optical_maps/	PRJEB41077	24697204	2.23483e+06	90.489	161.25	2674496	141.982
NA20847	https://ftp.1000genomes.ebi.ac.uk/vol1/ftp/data_collections/HGSVC2/working/20200117_Bionano_optical_maps/GM20847/	PRJEB41077	20643549	2.0448e+06	99.053	199.5	2179805	126.415
NA21487	https://ftp.1000genomes.ebi.ac.uk/vol1/ftp/data_collections/HGSVC2/working/20210902_bionano_hgsvc/GM21487/	PRJEB77842	30334098	3.052e+06	100.613	147.75	2210373	117.94
HG002,NA24385	ftp://ftp-trace.ncbi.nlm.nih.gov/giab/ftp/data/AshkenazimTrio/HG002_NA24385_son/BioNano/all.bnx	NA	2021429	390509	193.184	277.125	803784	46.236
Samples (n):	Data Accessions:	Per accession:
65	PRJNA339722 // HG02818	1
	PRJEB41077 // Ebert et al.	33
	PRJEB58376 // Hallast et al.	13
	PRJEB77842 // HGSVC3	17
		64

## Sheet: 4
Supplementary Table 4. Summary of Hi-C data accessions.
sample	sex	data_type	accession	project_accession	file_name
HG00096	male	HiC	ERR4501129	PRJEB39684	HG00096_GTGATCCA-GCTCTGTA_HF35FDSXY_L002_001.R2.fastq.gz
HG00096	male	HiC	ERR4501098	PRJEB39684	HG00096_GTGATCCA-GCTCTGTA_HF35FDSXY_L002_001.R1.fastq.gz
HG00171	female	HiC	ERR4501108	PRJEB39684	HG00171_ACCTCTTC-GTATTCCG_HF35FDSXY_L001_001.R2.fastq.gz
HG00171	female	HiC	ERR4501160	PRJEB39684	HG00171_ACCTCTTC-GTATTCCG_HF35FDSXY_L001_001.R1.fastq.gz
HG00268	female	HiC	ERR12952976	PRJEB75193	HG00268_GT21-17617_CGCTACAT-CGAGACTA_S88_L003_R1_001.fastq.gz
HG00268	female	HiC	ERR12952925	PRJEB75193	HG00268_GT21-17617_CGCTACAT-CGAGACTA_S88_L003_R2_001.fastq.gz
HG00358	male	HiC	ERR13400357	PRJEB75193	HG00358_GT23-06268_GGAACATG-AAGCGTTC_S284_L004_R1_001.fastq.gz
HG00358	male	HiC	ERR13400360	PRJEB75193	HG00358_GT23-06268_GGAACATG-AAGCGTTC_S284_L004_R2_001.fastq.gz
HG00512	male	HiC	ERR13395569	PRJEB39684	HG00512_GT21-17627_CCTATTGG-GGTTGTCA_S6_L001_R2_001.fastq.gz
HG00512	male	HiC	ERR13395571	PRJEB39684	HG00512_GT21-17627_CCTATTGG-GGTTGTCA_S6_L001_R1_001.fastq.gz
HG00512	male	HiC	ERR10967193	PRJEB58376	HG00512_GT21-17627_CCTATTGG-GGTTGTCA_S6_L001_R1_001.fastq.gz
HG00512	male	HiC	ERR10967184	PRJEB58376	HG00512_GT21-17627_CCTATTGG-GGTTGTCA_S6_L001_R2_001.fastq.gz
HG00514	female	HiC	ERR4501121	PRJEB39684	HG00514_CGCTACAT-TAGTCTCG_HF35FDSXY_L004_001.R2.fastq.gz
HG00514	female	HiC	ERR4507404	PRJEB39684	HG00514_CGCTACAT-TAGTCTCG_HF35FDSXY_L004_001.R1.fastq.gz
HG00731	male	HiC	ERR13395570	PRJEB39684	HG00731_GT21-17626_CTGGTCAT-GTTCTCGT_S1_L001_R1_001.fastq.gz
HG00731	male	HiC	ERR13395572	PRJEB39684	HG00731_GT21-17626_CTGGTCAT-GTTCTCGT_S1_L001_R2_001.fastq.gz
HG00731	male	HiC	ERR10967205	PRJEB58376	HG00731_GT21-17626_CTGGTCAT-GTTCTCGT_S1_L001_R1_001.fastq.gz
HG00731	male	HiC	ERR10967181	PRJEB58376	HG00731_GT21-17626_CTGGTCAT-GTTCTCGT_S1_L001_R2_001.fastq.gz
HG00733	female	HiC	ERR4501134	PRJEB39684	HG00733_GTCCTAAG-TACTGCTC_HF35FDSXY_L002_001.R1.fastq.gz
HG00733	female	HiC	ERR4501109	PRJEB39684	HG00733_GTCCTAAG-TACTGCTC_HF35FDSXY_L002_001.R2.fastq.gz
HG00864	female	HiC	ERR4501100	PRJEB39684	HG00864_GCAATTCC-CCACAACA_HF35FDSXY_L002_001.R1.fastq.gz
HG00864	female	HiC	ERR4501125	PRJEB39684	HG00864_GCAATTCC-CCACAACA_HF35FDSXY_L002_001.R2.fastq.gz
HG01114	female	HiC	ERR4501099	PRJEB39684	HG01114_ACATTACC-AGTACAGG_HF35FDSXY_L003_001.R1.fastq.gz
HG01114	female	HiC	ERR4501126	PRJEB39684	HG01114_ACATTACC-AGTACAGG_HF35FDSXY_L003_001.R2.fastq.gz
HG01352	female	HiC	ERR12952955	PRJEB75193	HG01352_GT21-13133_TCAATCCG-TTCGCAGT_S16_L003_R2_001.fastq.gz
HG01352	female	HiC	ERR12952920	PRJEB75193	HG01352_GT21-13133_TCAATCCG-TTCGCAGT_S159_L003_R1_001.fastq.gz
HG01352	female	HiC	ERR12952968	PRJEB75193	HG01352_GT21-13133_TCAATCCG-TTCGCAGT_S16_L004_R1_001.fastq.gz
HG01352	female	HiC	ERR12952883	PRJEB75193	HG01352_GT21-13133_TCAATCCG-TTCGCAGT_S16_L001_R1_001.fastq.gz
HG01352	female	HiC	ERR12952969	PRJEB75193	HG01352_GT21-13133_TCAATCCG-TTCGCAGT_S16_L002_R1_001.fastq.gz
HG01352	female	HiC	ERR12952933	PRJEB75193	HG01352_GT21-13133_TCAATCCG-TTCGCAGT_S16_L003_R1_001.fastq.gz
HG01352	female	HiC	ERR12952961	PRJEB75193	HG01352_GT21-13133_TCAATCCG-TTCGCAGT_S16_L004_R2_001.fastq.gz
HG01352	female	HiC	ERR12952928	PRJEB75193	HG01352_GT21-13133_TCAATCCG-TTCGCAGT_S16_L002_R2_001.fastq.gz
HG01352	female	HiC	ERR12952893	PRJEB75193	HG01352_GT21-13133_TCAATCCG-TTCGCAGT_S159_L003_R2_001.fastq.gz
HG01352	female	HiC	ERR12952978	PRJEB75193	HG01352_GT21-13133_TCAATCCG-TTCGCAGT_S16_L001_R2_001.fastq.gz
HG01457	male	HiC	ERR10967200	PRJEB58376	HG01457_GT21-17624_ACGATCAG-CTTCACCA_S89_L004_R2_001.fastq.gz
HG01457	male	HiC	ERR10967203	PRJEB58376	HG01457_GT21-17624_ACGATCAG-CTTCACCA_S89_L004_R1_001.fastq.gz
HG01505	male	HiC	ERR4501107	PRJEB39684	HG01505_CAGTCGAC-ACTAGCCT_HF35FDSXY_L003_001.R1.fastq.gz
HG01505	male	HiC	ERR4501131	PRJEB39684	HG01505_CAGTCGAC-ACTAGCCT_HF35FDSXY_L003_001.R2.fastq.gz
HG01573	female	HiC	ERR4471469	PRJEB39684	HG01573_TGTCGTTT-TCCTAGCA_HF35FDSXY_L003_001.R1.fastq.gz
HG01573	female	HiC	ERR4496212	PRJEB39684	HG01573_TGTCGTTT-TCCTAGCA_HF35FDSXY_L003_001.R2.fastq.gz
HG01596	male	HiC	ERR4501093	PRJEB39684	HG01596_GGTGTACA-CCGCTTAA_HF35FDSXY_L001_001.R1.fastq.gz
HG01596	male	HiC	ERR4501117	PRJEB39684	HG01596_GGTGTACA-CCGCTTAA_HF35FDSXY_L001_001.R2.fastq.gz
HG01890	male	HiC	ERR13400362	PRJEB75193	HG01890_GT23-06265_ACGCTTCT-ACCATAGG_S47_L003_R1_001.fastq.gz
HG01890	male	HiC	ERR13400361	PRJEB75193	HG01890_GT23-06265_ACGCTTCT-ACCATAGG_S47_L003_R2_001.fastq.gz
HG02011	male	HiC	ERR4501127	PRJEB39684	HG02011_ATCCACGA-AGTATGCC_HF35FDSXY_L004_001.R2.fastq.gz
HG02011	male	HiC	ERR4501106	PRJEB39684	HG02011_ATCCACGA-AGTATGCC_HF35FDSXY_L004_001.R1.fastq.gz
HG02018	female	HiC	ERR4472392	PRJEB39684	HG02018_GAACGGTT-GATCTTGC_HF35FDSXY_L004_001.R2.fastq.gz
HG02018	female	HiC	ERR4501136	PRJEB39684	HG02018_GAACGGTT-GATCTTGC_HF35FDSXY_L004_001.R1.fastq.gz
HG02059	female	HiC	ERR12952910	PRJEB75193	HG02059_GT21-13134_CGCTACAT-CGAGACTA_S155_L003_R2_001.fastq.gz
HG02059	female	HiC	ERR12952931	PRJEB75193	HG02059_GT21-13134_CGCTACAT-CGAGACTA_S155_L003_R1_001.fastq.gz
HG02059	female	HiC	ERR12952941	PRJEB75193	HG02059_GT21-13134_CGCTACAT-CGAGACTA_S12_L001_R2_001.fastq.gz
HG02059	female	HiC	ERR12952894	PRJEB75193	HG02059_GT21-13134_CGCTACAT-CGAGACTA_S12_L004_R1_001.fastq.gz
HG02059	female	HiC	ERR12952953	PRJEB75193	HG02059_GT21-13134_CGCTACAT-CGAGACTA_S12_L004_R2_001.fastq.gz
HG02059	female	HiC	ERR12952959	PRJEB75193	HG02059_GT21-13134_CGCTACAT-CGAGACTA_S12_L001_R1_001.fastq.gz
HG02059	female	HiC	ERR12952922	PRJEB75193	HG02059_GT21-13134_CGCTACAT-CGAGACTA_S12_L002_R1_001.fastq.gz
HG02059	female	HiC	ERR12952948	PRJEB75193	HG02059_GT21-13134_CGCTACAT-CGAGACTA_S12_L003_R1_001.fastq.gz
HG02059	female	HiC	ERR12952957	PRJEB75193	HG02059_GT21-13134_CGCTACAT-CGAGACTA_S12_L003_R2_001.fastq.gz
HG02059	female	HiC	ERR12952942	PRJEB75193	HG02059_GT21-13134_CGCTACAT-CGAGACTA_S12_L002_R2_001.fastq.gz
HG02106	female	HiC	ERR12952899	PRJEB75193	HG02106_GT21-22985_GGAACATG-AAGCGTTC_S193_L004_R2_001.fastq.gz
HG02106	female	HiC	ERR12952907	PRJEB75193	HG02106_GT21-22985_GGAACATG-AAGCGTTC_S193_L004_R1_001.fastq.gz
HG02282	female	HiC	ERR12952932	PRJEB75193	HG02282_GT21-18770_ATGTGGAC-TTGGTGAG_S3_L001_R2_001.fastq.gz
HG02282	female	HiC	ERR12952934	PRJEB75193	HG02282_GT21-18770_ATGTGGAC-TTGGTGAG_S3_L001_R1_001.fastq.gz
HG02492	male	HiC	ERR4501096	PRJEB39684	HG02492_ACGATCAG-TGGTGAAG_HF35FDSXY_L004_001.R2.fastq.gz
HG02492	male	HiC	ERR4501124	PRJEB39684	HG02492_ACGATCAG-TGGTGAAG_HF35FDSXY_L004_001.R1.fastq.gz
HG02554	male	HiC	ERR10967186	PRJEB58376	HG02554_GT21-22986_ACGCTTCT-ACCATAGG_S192_L004_R1_001.fastq.gz
HG02554	male	HiC	ERR10967189	PRJEB58376	HG02554_GT21-22986_ACGCTTCT-ACCATAGG_S192_L004_R2_001.fastq.gz
HG02587	female	HiC	ERR4472511	PRJEB39684	HG02587_CCACATTG-CGACACTT_HF35FDSXY_L003_001.R2.fastq.gz
HG02587	female	HiC	ERR4501102	PRJEB39684	HG02587_CCACATTG-CGACACTT_HF35FDSXY_L003_001.R1.fastq.gz
HG02666	male	HiC	ERR10967182	PRJEB58376	HG02666_GT21-17620_CAACTCCA-GTAGGAGT_S90_L004_R1_001.fastq.gz
HG02666	male	HiC	ERR10967206	PRJEB58376	HG02666_GT21-17620_CAACTCCA-GTAGGAGT_S90_L004_R2_001.fastq.gz
HG02769	female	HiC	ERR12952913	PRJEB75193	HG02769_GT21-13135_GATCCACT-ACAGCTCA_S156_L003_R2_001.fastq.gz
HG02769	female	HiC	ERR12952886	PRJEB75193	HG02769_GT21-13135_GATCCACT-ACAGCTCA_S13_L003_R1_001.fastq.gz
HG02769	female	HiC	ERR12952935	PRJEB75193	HG02769_GT21-13135_GATCCACT-ACAGCTCA_S13_L001_R2_001.fastq.gz
HG02769	female	HiC	ERR12952973	PRJEB75193	HG02769_GT21-13135_GATCCACT-ACAGCTCA_S13_L004_R2_001.fastq.gz
HG02769	female	HiC	ERR12952918	PRJEB75193	HG02769_GT21-13135_GATCCACT-ACAGCTCA_S13_L001_R1_001.fastq.gz
HG02769	female	HiC	ERR12952881	PRJEB75193	HG02769_GT21-13135_GATCCACT-ACAGCTCA_S156_L003_R1_001.fastq.gz
HG02769	female	HiC	ERR12952878	PRJEB75193	HG02769_GT21-13135_GATCCACT-ACAGCTCA_S13_L003_R2_001.fastq.gz
HG02769	female	HiC	ERR12952890	PRJEB75193	HG02769_GT21-13135_GATCCACT-ACAGCTCA_S13_L002_R1_001.fastq.gz
HG02769	female	HiC	ERR12952897	PRJEB75193	HG02769_GT21-13135_GATCCACT-ACAGCTCA_S13_L002_R2_001.fastq.gz
HG02769	female	HiC	ERR12952912	PRJEB75193	HG02769_GT21-13135_GATCCACT-ACAGCTCA_S13_L004_R1_001.fastq.gz
HG02953	male	HiC	ERR10967187	PRJEB58376	HG02953_GT21-22984_AGAAGCCT-AGTGACCT_S197_L004_R1_001.fastq.gz
HG02953	male	HiC	ERR10967190	PRJEB58376	HG02953_GT21-22984_AGAAGCCT-AGTGACCT_S197_L004_R2_001.fastq.gz
HG03009	male	HiC	ERR4506846	PRJEB39684	HG03009_GAAGACTG-TCACCTAG_HF35FDSXY_L004_001.R2.fastq.gz
HG03009	male	HiC	ERR4501115	PRJEB39684	HG03009_GAAGACTG-TCACCTAG_HF35FDSXY_L004_001.R1.fastq.gz
HG03009	male	HiC	ERR10967183	PRJEB58376	HG03009_GAAGACTG-TCACCTAG_HF35FDSXY_L004_001.R1.fastq.gz
HG03009	male	HiC	ERR10967185	PRJEB58376	HG03009_GAAGACTG-TCACCTAG_HF35FDSXY_L004_001.R2.fastq.gz
HG03065	male	HiC	ERR4501119	PRJEB39684	HG03065_CAACTCCA-ACTCCTAC_HF35FDSXY_L004_001.R1.fastq.gz
HG03065	male	HiC	ERR4501095	PRJEB39684	HG03065_CAACTCCA-ACTCCTAC_HF35FDSXY_L004_001.R2.fastq.gz
HG03248	male	HiC	ERR10967194	PRJEB58376	HG03248_GT21-17623_ATCCACGA-GGCATACT_S203_L004_R2_001.fastq.gz
HG03248	male	HiC	ERR10967201	PRJEB58376	HG03248_GT21-17623_ATCCACGA-GGCATACT_S203_L004_R1_001.fastq.gz
HG03248	male	HiC	ERR10967202	PRJEB58376	HG03248_GT21-17623_ATCCACGA-GGCATACT_S93_L004_R1_001.fastq.gz
HG03248	male	HiC	ERR10967207	PRJEB58376	HG03248_GT21-17623_ATCCACGA-GGCATACT_S93_L004_R2_001.fastq.gz
HG03371	male	HiC	ERR4501200	PRJEB39684	HG03371_GATCCACT-TGAGCTGT_HF35FDSXY_L002_001.R2.fastq.gz
HG03371	male	HiC	ERR4501116	PRJEB39684	HG03371_GATCCACT-TGAGCTGT_HF35FDSXY_L002_001.R1.fastq.gz
HG03452	female	HiC	ERR12952975	PRJEB75193	HG03452_GT21-13136_ATCCACGA-GGCATACT_S14_L004_R2_001.fastq.gz
HG03452	female	HiC	ERR12952946	PRJEB75193	HG03452_GT21-13136_ATCCACGA-GGCATACT_S14_L002_R1_001.fastq.gz
HG03452	female	HiC	ERR12952971	PRJEB75193	HG03452_GT21-13136_ATCCACGA-GGCATACT_S14_L002_R2_001.fastq.gz
HG03452	female	HiC	ERR12952977	PRJEB75193	HG03452_GT21-13136_ATCCACGA-GGCATACT_S14_L003_R2_001.fastq.gz
HG03452	female	HiC	ERR12952906	PRJEB75193	HG03452_GT21-13136_ATCCACGA-GGCATACT_S14_L001_R1_001.fastq.gz
HG03452	female	HiC	ERR12952964	PRJEB75193	HG03452_GT21-13136_ATCCACGA-GGCATACT_S14_L003_R1_001.fastq.gz
HG03452	female	HiC	ERR12952911	PRJEB75193	HG03452_GT21-13136_ATCCACGA-GGCATACT_S157_L003_R2_001.fastq.gz
HG03452	female	HiC	ERR12952936	PRJEB75193	HG03452_GT21-13136_ATCCACGA-GGCATACT_S14_L001_R2_001.fastq.gz
HG03452	female	HiC	ERR12952951	PRJEB75193	HG03452_GT21-13136_ATCCACGA-GGCATACT_S157_L003_R1_001.fastq.gz
HG03452	female	HiC	ERR12952919	PRJEB75193	HG03452_GT21-13136_ATCCACGA-GGCATACT_S14_L004_R1_001.fastq.gz
HG03456	male	HiC	ERR12952949	PRJEB75193	HG03456_GT23-06267_AGAAGCCT-AGTGACCT_S48_L003_R2_001.fastq.gz
HG03456	male	HiC	ERR12952967	PRJEB75193	HG03456_GT23-06267_AGAAGCCT-AGTGACCT_S48_L003_R1_001.fastq.gz
HG03520	female	HiC	ERR12952921	PRJEB75193	HG03520_GT21-18771_TGAGACGA-CTCTGGTT_S194_L004_R1_001.fastq.gz
HG03520	female	HiC	ERR12952888	PRJEB75193	HG03520_GT21-18771_TGAGACGA-CTCTGGTT_S194_L004_R2_001.fastq.gz
HG03683	female	HiC	ERR4501114	PRJEB39684	HG03683_TCAATCCG-ACTGCGAA_HF35FDSXY_L002_001.R2.fastq.gz
HG03683	female	HiC	ERR4506842	PRJEB39684	HG03683_TCAATCCG-ACTGCGAA_HF35FDSXY_L002_001.R1.fastq.gz
HG03732	male	HiC	ERR4468252	PRJEB39684	HG03732_ATGTGGAC-CTCACCAA_HF35FDSXY_L003_001.R2.fastq.gz
HG03732	male	HiC	ERR4468256	PRJEB39684	HG03732_ATGTGGAC-CTCACCAA_HF35FDSXY_L003_001.R1.fastq.gz
HG03807	female	HiC	ERR12952930	PRJEB75193	HG03807_GT21-17615_CATCAACC-GCGTCATT_S86_L003_R1_001.fastq.gz
HG03807	female	HiC	ERR12952879	PRJEB75193	HG03807_GT21-17615_CATCAACC-GCGTCATT_S86_L003_R2_001.fastq.gz
HG04036	female	HiC	ERR12952909	PRJEB75193	HG04036_GT21-13137_ACGATCAG-CTTCACCA_S17_L001_R2_001.fastq.gz
HG04036	female	HiC	ERR12952966	PRJEB75193	HG04036_GT21-13137_ACGATCAG-CTTCACCA_S17_L001_R1_001.fastq.gz
HG04036	female	HiC	ERR12952902	PRJEB75193	HG04036_GT21-13137_ACGATCAG-CTTCACCA_S160_L003_R2_001.fastq.gz
HG04036	female	HiC	ERR12952915	PRJEB75193	HG04036_GT21-13137_ACGATCAG-CTTCACCA_S17_L004_R1_001.fastq.gz
HG04036	female	HiC	ERR12952929	PRJEB75193	HG04036_GT21-13137_ACGATCAG-CTTCACCA_S17_L003_R1_001.fastq.gz
HG04036	female	HiC	ERR12952926	PRJEB75193	HG04036_GT21-13137_ACGATCAG-CTTCACCA_S17_L003_R2_001.fastq.gz
HG04036	female	HiC	ERR12952887	PRJEB75193	HG04036_GT21-13137_ACGATCAG-CTTCACCA_S17_L002_R1_001.fastq.gz
HG04036	female	HiC	ERR12952970	PRJEB75193	HG04036_GT21-13137_ACGATCAG-CTTCACCA_S160_L003_R1_001.fastq.gz
HG04036	female	HiC	ERR12952900	PRJEB75193	HG04036_GT21-13137_ACGATCAG-CTTCACCA_S17_L004_R2_001.fastq.gz
HG04036	female	HiC	ERR12952904	PRJEB75193	HG04036_GT21-13137_ACGATCAG-CTTCACCA_S17_L002_R2_001.fastq.gz
HG04217	female	HiC	ERR12952943	PRJEB75193	HG04217_GT21-17614_AAGCATCG-CTGGAGTA_S87_L003_R2_001.fastq.gz
HG04217	female	HiC	ERR12952947	PRJEB75193	HG04217_GT21-17614_AAGCATCG-CTGGAGTA_S87_L003_R1_001.fastq.gz
NA12329	female	HiC	ERR4472485	PRJEB39684	GM12329_GGTTGGTA-GCGTATCA_HF35FDSXY_L001_001.R1.fastq.gz
NA12329	female	HiC	ERR4501113	PRJEB39684	GM12329_GGTTGGTA-GCGTATCA_HF35FDSXY_L001_001.R2.fastq.gz
NA18534	male	HiC	ERR4501122	PRJEB39684	GM18534_CTGGTCAT-ACGAGAAC_HF35FDSXY_L001_001.R1.fastq.gz
NA18534	male	HiC	ERR4507405	PRJEB39684	GM18534_CTGGTCAT-ACGAGAAC_HF35FDSXY_L001_001.R2.fastq.gz
NA18534	male	HiC	ERR11030201	PRJEB58376	GM18534_CTGGTCAT-ACGAGAAC_HF35FDSXY_L001_001.R2.fastq.gz
NA18534	male	HiC	ERR11030202	PRJEB58376	GM18534_CTGGTCAT-ACGAGAAC_HF35FDSXY_L001_001.R1.fastq.gz
NA18939	female	HiC	ERR4501111	PRJEB39684	GM18939_TTCACGGA-AGGTAGGA_HF35FDSXY_L001_001.R1.fastq.gz
NA18939	female	HiC	ERR4501147	PRJEB39684	GM18939_TTCACGGA-AGGTAGGA_HF35FDSXY_L001_001.R2.fastq.gz
NA18989	male	HiC	ERR11586191	PRJEB58376	GM18989_GT21-17618_TCAATCCG-TTCGCAGT_S85_L003_R2_001.fastq.gz
NA18989	male	HiC	ERR11586190	PRJEB58376	GM18989_GT21-17618_TCAATCCG-TTCGCAGT_S85_L003_R1_001.fastq.gz
NA19036	female	HiC	ERR4501097	PRJEB39684	GM19036_CCTATTGG-TGACAACC_HF35FDSXY_L001_001.R2.fastq.gz
NA19036	female	HiC	ERR4501123	PRJEB39684	GM19036_CCTATTGG-TGACAACC_HF35FDSXY_L001_001.R1.fastq.gz
NA19129	female	HiC	ERR12952882	PRJEB75193	GM19219_GT21-13138_GTCCTAAG-GAGCAGTA_S158_L003_R1_001.fastq.gz
NA19129	female	HiC	ERR12952880	PRJEB75193	GM19219_GT21-13138_GTCCTAAG-GAGCAGTA_S15_L004_R2_001.fastq.gz
NA19129	female	HiC	ERR12952950	PRJEB75193	GM19219_GT21-13138_GTCCTAAG-GAGCAGTA_S15_L001_R1_001.fastq.gz
NA19129	female	HiC	ERR12952952	PRJEB75193	GM19219_GT21-13138_GTCCTAAG-GAGCAGTA_S15_L004_R1_001.fastq.gz
NA19129	female	HiC	ERR12952923	PRJEB75193	GM19219_GT21-13138_GTCCTAAG-GAGCAGTA_S15_L002_R2_001.fastq.gz
NA19129	female	HiC	ERR12952944	PRJEB75193	GM19219_GT21-13138_GTCCTAAG-GAGCAGTA_S15_L002_R1_001.fastq.gz
NA19129	female	HiC	ERR12952962	PRJEB75193	GM19219_GT21-13138_GTCCTAAG-GAGCAGTA_S158_L003_R2_001.fastq.gz
NA19129	female	HiC	ERR12952891	PRJEB75193	GM19219_GT21-13138_GTCCTAAG-GAGCAGTA_S15_L003_R1_001.fastq.gz
NA19129	female	HiC	ERR12952960	PRJEB75193	GM19219_GT21-13138_GTCCTAAG-GAGCAGTA_S15_L001_R2_001.fastq.gz
NA19129	female	HiC	ERR12952974	PRJEB75193	GM19219_GT21-13138_GTCCTAAG-GAGCAGTA_S15_L003_R2_001.fastq.gz
NA19239	male	HiC	ERR11586268	PRJEB39684	GM19239_GT21-17628_AAGACCGT-GTCCTAAG_S2_L001_R2_001.fastq.gz
NA19239	male	HiC	ERR11586267	PRJEB39684	GM19239_GT21-17628_AAGACCGT-GTCCTAAG_S2_L001_R1_001.fastq.gz
NA19240	female	HiC	ERR4471591	PRJEB39684	GM19240_TAATGATG-GTATCGAA_HF35FDSXY_L003_001.R2.fastq.gz
NA19240	female	HiC	ERR4501199	PRJEB39684	GM19240_TAATGATG-GTATCGAA_HF35FDSXY_L003_001.R1.fastq.gz
NA19317	male	HiC	ERR10967192	PRJEB58376	NA19317_GT21-17621_GCAATTCC-TGTTGTGG_S91_L004_R2_001.fastq.gz
NA19317	male	HiC	ERR10967195	PRJEB58376	NA19317_GT21-17621_GCAATTCC-TGTTGTGG_S91_L004_R1_001.fastq.gz
NA19331	male	HiC	ERR10967199	PRJEB58376	NA19331_GT21-17619_GATCCACT-ACAGCTCA_S83_L003_R1_001.fastq.gz
NA19331	male	HiC	ERR10967204	PRJEB58376	NA19331_GT21-17619_GATCCACT-ACAGCTCA_S83_L003_R2_001.fastq.gz
NA19347	male	HiC	ERR10967188	PRJEB58376	NA19347_GT21-17622_ACCTCTTC-CGGAATAC_S92_L004_R1_001.fastq.gz
NA19347	male	HiC	ERR10967198	PRJEB58376	NA19347_GT21-17622_ACCTCTTC-CGGAATAC_S92_L004_R2_001.fastq.gz
NA19384	male	HiC	ERR10967191	PRJEB58376	NA19384_GT21-17625_TTCACGGA-TCCTACCT_S94_L004_R2_001.fastq.gz
NA19384	male	HiC	ERR10967197	PRJEB58376	NA19384_GT21-17625_TTCACGGA-TCCTACCT_S94_L004_R1_001.fastq.gz
NA19434	female	HiC	ERR12952927	PRJEB75193	GM19434_GT21-18768_GTGATCCA-TACAGAGC_S4_L001_R1_001.fastq.gz
NA19434	female	HiC	ERR12952979	PRJEB75193	GM19434_GT21-18768_GTGATCCA-TACAGAGC_S4_L001_R2_001.fastq.gz
NA19650	male	HiC	ERR4568595	PRJEB39684	GM19650_TGAGACGA-AACCAGAG_HF35FDSXY_L003_001.R1.fastq.gz
NA19650	male	HiC	ERR4551838	PRJEB39684	GM19650_TGAGACGA-AACCAGAG_HF35FDSXY_L003_001.R2.fastq.gz
NA19650	male	HiC	ERR10967196	PRJEB58376	GM19650_TGAGACGA-AACCAGAG_HF35FDSXY_L003_001.R2.fastq.gz
NA19650	male	HiC	ERR10967208	PRJEB58376	GM19650_TGAGACGA-AACCAGAG_HF35FDSXY_L003_001.R1.fastq.gz
NA19705	male	HiC	ERR13400358	PRJEB75193	NA19705_GT23-06266_GTGATCCA-TACAGAGC_S49_L003_R1_001.fastq.gz
NA19705	male	HiC	ERR13400359	PRJEB75193	NA19705_GT23-06266_GTGATCCA-TACAGAGC_S49_L003_R2_001.fastq.gz
NA19836	female	HiC	ERR12952958	PRJEB75193	GM19836_GT21-18769_GGTTGGTA-TGATACGC_S5_L001_R2_001.fastq.gz
NA19836	female	HiC	ERR12952895	PRJEB75193	GM19836_GT21-18769_GGTTGGTA-TGATACGC_S5_L001_R1_001.fastq.gz
NA19983	female	HiC	ERR13397785	PRJEB39684	GM19983_AAGCATCG-TACTCCAG_HF35FDSXY_L004_001.R1.fastq.gz
NA19983	female	HiC	ERR13397786	PRJEB39684	GM19983_AAGCATCG-TACTCCAG_HF35FDSXY_L004_001.R2.fastq.gz
NA19983	female	HiC	ERR4501101	PRJEB39684	GM19833_AAGCATCG-TACTCCAG_HF35FDSXY_L004_001.R1.fastq.gz
NA19983	female	HiC	ERR4501128	PRJEB39684	GM19833_AAGCATCG-TACTCCAG_HF35FDSXY_L004_001.R2.fastq.gz
NA20355	female	HiC	ERR13034235	PRJEB75193	GM20355_GT21-13139_CAACTCCA-GTAGGAGT_S19_L002_R2_001.fastq.gz
NA20355	female	HiC	ERR12952898	PRJEB75193	GM20355_GT21-13139_CAACTCCA-GTAGGAGT_S162_L003_R1_001.fastq.gz
NA20355	female	HiC	ERR13034236	PRJEB75193	GM20355_GT21-13139_CAACTCCA-GTAGGAGT_S19_L004_R1_001.fastq.gz
NA20355	female	HiC	ERR12952905	PRJEB75193	GM20355_GT21-13139_CAACTCCA-GTAGGAGT_S19_L002_R1_001.fastq.gz
NA20355	female	HiC	ERR12952956	PRJEB75193	GM20355_GT21-13139_CAACTCCA-GTAGGAGT_S19_L001_R2_001.fastq.gz
NA20355	female	HiC	ERR12952914	PRJEB75193	GM20355_GT21-13139_CAACTCCA-GTAGGAGT_S162_L003_R2_001.fastq.gz
NA20355	female	HiC	ERR12952884	PRJEB75193	GM20355_GT21-13139_CAACTCCA-GTAGGAGT_S19_L003_R1_001.fastq.gz
NA20355	female	HiC	ERR12952885	PRJEB75193	GM20355_GT21-13139_CAACTCCA-GTAGGAGT_S19_L003_R2_001.fastq.gz
NA20355	female	HiC	ERR12952896	PRJEB75193	GM20355_GT21-13139_CAACTCCA-GTAGGAGT_S19_L001_R1_001.fastq.gz
NA20355	female	HiC	ERR12952917	PRJEB75193	GM20355_GT21-13139_CAACTCCA-GTAGGAGT_S19_L004_R2_001.fastq.gz
NA20509	male	HiC	ERR4471592	PRJEB39684	GM20509_CATCAACC-AATGACGC_HF35FDSXY_L002_001.R2.fastq.gz
NA20509	male	HiC	ERR4501132	PRJEB39684	GM20509_CATCAACC-AATGACGC_HF35FDSXY_L002_001.R1.fastq.gz
NA20847	female	HiC	ERR4501112	PRJEB39684	GM20847_AAGACCGT-CTTAGGAC_HF35FDSXY_L002_001.R1.fastq.gz
NA20847	female	HiC	ERR4501161	PRJEB39684	GM20847_AAGACCGT-CTTAGGAC_HF35FDSXY_L002_001.R2.fastq.gz
NA21487	female	HiC	ERR12952963	PRJEB75193	GM21487_GT21-13140_AAGCATCG-CTGGAGTA_S18_L002_R1_001.fastq.gz
NA21487	female	HiC	ERR12952945	PRJEB75193	GM21487_GT21-13140_AAGCATCG-CTGGAGTA_S18_L004_R2_001.fastq.gz
NA21487	female	HiC	ERR12952908	PRJEB75193	GM21487_GT21-13140_AAGCATCG-CTGGAGTA_S18_L003_R1_001.fastq.gz
NA21487	female	HiC	ERR12952972	PRJEB75193	GM21487_GT21-13140_AAGCATCG-CTGGAGTA_S18_L003_R2_001.fastq.gz
NA21487	female	HiC	ERR12952965	PRJEB75193	GM21487_GT21-13140_AAGCATCG-CTGGAGTA_S161_L003_R2_001.fastq.gz
NA21487	female	HiC	ERR12952892	PRJEB75193	GM21487_GT21-13140_AAGCATCG-CTGGAGTA_S161_L003_R1_001.fastq.gz
NA21487	female	HiC	ERR12952938	PRJEB75193	GM21487_GT21-13140_AAGCATCG-CTGGAGTA_S18_L004_R1_001.fastq.gz
NA21487	female	HiC	ERR12952939	PRJEB75193	GM21487_GT21-13140_AAGCATCG-CTGGAGTA_S18_L002_R2_001.fastq.gz
NA21487	female	HiC	ERR12952916	PRJEB75193	GM21487_GT21-13140_AAGCATCG-CTGGAGTA_S18_L001_R1_001.fastq.gz
NA21487	female	HiC	ERR12952954	PRJEB75193	GM21487_GT21-13140_AAGCATCG-CTGGAGTA_S18_L001_R2_001.fastq.gz
60

## Sheet: 5
Supplementary Table 5. Summary of Hi-C data statistics.
Sample	Sequenced read pairs	Uniquely mapped reads	Hi-C contacts	TAD boundaries	Contact map resolution
NA12329	250215126	146263566	110671276	23284	17800
HG01114	363794453	193427478	155002483	22084	17250
HG03065	251761068	171079441	140374415	22264	15800
HG01505	332419793	206230473	166638090	21760	13900
NA19705	370047014	187666112	153489987	21295	13700
HG01890	366908073	190910624	155756347	21669	13200
HG02492	313912208	224473581	188593770	21608	13050
HG00513	519165296	429957818	362747786	23891	12850
HG00096	308753604	208096077	173960484	21422	12700
HG03732	308610605	209169393	173246838	21589	12400
HG01573	321596633	223193841	186372238	20657	12100
HG03456	416516412	212451674	172285019	21100	11550
NA20509	407953350	236575492	193720429	20957	11550
HG02587	279280732	204220304	168958237	21012	11400
HG01596	314787633	230465289	194278700	21000	11300
NA18989	431527434	276371688	224481775	25951	11050
HG03248	422599327	295336030	237994085	26499	10900
NA19238	719517112	560004238	460264874	22938	10750
HG00732	540528023	456980640	385009571	23905	10500
NA19833	311116346	236916216	197745442	21289	10450
HG01457	465528469	296791708	248790357	25995	10250
HG00864	360151569	227843639	190866561	20928	10200
HG02011	350249928	261284573	220624233	20283	10100
HG00358	561077096	261735373	211953382	20314	9900
NA19331	484979333	315649623	252862846	25803	9800
HG00733	360317876	265826871	223861873	20264	9650
HG02666	470406420	310712992	255935992	24811	9600
HG02953	741691485	323433037	230153140	26611	9350
HG03371	445442731	320481316	270409240	20212	9200
NA19239	449572469	314738850	257641361	21011	8950
HG00512	422997468	316537508	263598924	20569	8800
NA19036	368421024	264007700	221537472	20276	8650
NA20847	450769577	282065440	236336212	19980	8650
HG00171	404514837	276358949	232622849	20187	8650
HG02106	446003255	307702026	253501310	22517	8500
NA18534	606049776	359966954	291453191	19803	8500
HG04217	515277547	320896836	269543290	25437	8400
NA18939	444261493	284135487	238143124	19913	8350
HG00731	536285525	354479150	288784411	21213	8150
HG02554	509345633	354222050	292819974	19992	8150
NA19317	514076453	357640332	292354629	20658	8100
NA19347	499249914	360308696	297739541	20515	8000
HG03807	436043555	300112490	246535125	21908	7950
HG03683	546570732	387617425	328103171	18866	7850
NA19240	454013690	325152742	274714781	19455	7700
HG00268	566055178	356894220	299926146	25719	7300
HG03009	506300824	383649384	325714640	19498	7250
HG02282	427189047	315356608	264764846	20292	7100
NA19434	483186833	364426677	309542482	19184	7050
NA19384	578360117	406082842	335551679	19555	7000
HG02018	520956942	377075223	317650940	19233	6200
NA20355	720128552	483349389	405549074	20400	5950
HG00514	589818226	425559434	357887382	18508	5950
NA19836	519463758	378877528	319466544	19215	5800
HG03520	557408845	375886020	314770649	19613	5750
HG02769	804871340	543149672	460329661	17577	5450
HG04036	824640332	573535859	485683426	18124	4950
NA19650	846623607	601559726	503396451	18056	4650
NA21487	985577517	669960040	564977880	17499	4350
HG02059	1022171493	664146315	560984212	17638	4350
HG01352	986542734	686839920	581436774	17030	4100
NA19129	923294037	637056311	537363806	16900	4050
HG03452	1815174335	1187829275	991305953	16592	2750

## Sheet: 6
Supplementary Table 6. Summary of Iso-Seq data acessions.
sample	sex	datatype	accession	project accession	sample alias	filename
HG00268	female	IsoSeq	ERR12944324	PRJEB75191	HG00268_IsoSeq	HG00268_20210719_Lee_m64119_210712_091919.hifi.bam
HG01457	male	IsoSeq	ERR12944325	PRJEB75191	HG01457_IsoSeq	HG01457_20210706_Lee_m64039_210630_173216.hifi.bam
HG02106	female	IsoSeq	ERR12944329	PRJEB75191	HG02106_IsoSeq	HG02106_20210719_Lee_m64119_210711_090732.hifi.bam
HG02666	male	IsoSeq	ERR12944321	PRJEB75191	HG02666_IsoSeq	HG02666_20210630_Lee_m64119_210624_163647.hifi.bam
HG03248	male	IsoSeq	ERR12944323	PRJEB75191	HG03248_IsoSeq	HG03248_20210706_Lee_m64039_210629_171958.hifi.bam
HG03807	female	IsoSeq	ERR12944327	PRJEB75191	HG03807_IsoSeq	HG03807_20210706_Lee_m64039_210703_180856.hifi.bam
HG04217	female	IsoSeq	ERR12944320	PRJEB75191	HG04217_IsoSeq	HG04217_20210706_Lee_m64039_210702_175655.hifi.bam
NA18989	male	IsoSeq	ERR12944331	PRJEB75191	NA18989_IsoSeq	NA18989_20210630_Lee_m64119_210622_161306.hifi.bam
NA19317	male	IsoSeq	ERR12944328	PRJEB75191	NA19317_IsoSeq	NA19317_20210630_Lee_m64119_210625_164835.hifi.bam
NA19331	male	IsoSeq	ERR12944330	PRJEB75191	NA19331_IsoSeq	NA19331_20210630_Lee_m64119_210623_162508.hifi.bam
NA19347	male	IsoSeq	ERR12944322	PRJEB75191	NA19347_IsoSeq	NA19347_20210630_Lee_m64119_210626_170023.hifi.bam
NA19384	male	IsoSeq	ERR12944326	PRJEB75191	NA19384_IsoSeq	NA19384_20210706_Lee_m64039_210701_174442.hifi.bam

## Sheet: 7
Supplementary Table 7. Summary of RNA-seq data accessions.
sample	sex	datatype	accession	project accession	sample alias	filename
HG00268	female	RNASeq	ERR12944345	PRJEB75192	HG00268_RNASeq	HG00268_GT21-11697_CGGACAAC-AATCCGGA_S30_L003_R1_001.fastq.gz
HG00268	female	RNASeq	ERR12944341	PRJEB75192	HG00268_RNASeq_R2	HG00268_GT21-11697_CGGACAAC-AATCCGGA_S30_L003_R2_001.fastq.gz
HG01352	female	RNASeq	ERR12944340	PRJEB75192	HG01352_RNASeq	HG01352_GT21-11698_ATATGGAT-TAATACAG_S29_L003_R1_001.fastq.gz
HG01352	female	RNASeq	ERR12944343	PRJEB75192	HG01352_RNASeq_R2	HG01352_GT21-11698_ATATGGAT-TAATACAG_S29_L003_R2_001.fastq.gz
HG02059	female	RNASeq	ERR12944364	PRJEB75192	HG02059_RNASeq	HG02059_GT21-11699_GCGCAAGC-CGGCGTGA_S35_L003_R2_001.fastq.gz
HG02059	female	RNASeq	ERR12944352	PRJEB75192	HG02059_RNASeq_R1	HG02059_GT21-11699_GCGCAAGC-CGGCGTGA_S35_L003_R1_001.fastq.gz
HG02106	female	RNASeq	ERR12944366	PRJEB75192	HG02106_RNASeq	HG02106_GT21-11696_TAAGTGGT-GGCTTAAG_S33_L003_R2_001.fastq.gz
HG02106	female	RNASeq	ERR12944359	PRJEB75192	HG02106_RNASeq_R1	HG02106_GT21-11696_TAAGTGGT-GGCTTAAG_S33_L003_R1_001.fastq.gz
HG02282	female	RNASeq	ERR12944334	PRJEB75192	HG02282_RNASeq	HG02282_GT21-11691_CGTTAGAA-GACCTGAA_S28_L003_R2_001.fastq.gz
HG02282	female	RNASeq	ERR12944369	PRJEB75192	HG02282_RNASeq_R1	HG02282_GT21-11691_CGTTAGAA-GACCTGAA_S28_L003_R1_001.fastq.gz
HG02769	female	RNASeq	ERR12944358	PRJEB75192	HG02769_RNASeq	HG02769_GT21-11703_ATGGCATG-GGTACCTT_S38_L004_R2_001.fastq.gz
HG02769	female	RNASeq	ERR12944348	PRJEB75192	HG02769_RNASeq_R1	HG02769_GT21-11703_ATGGCATG-GGTACCTT_S38_L004_R1_001.fastq.gz
HG02818	female	RNASeq	ERR12944351	PRJEB75192	HG02818-replacement_RNASeq	HG02818-replacement_GT23-10962_ATATCTCG-ACTAAGAT_S43_L001_R1_001.fastq.gz
HG02818	female	RNASeq	ERR12944344	PRJEB75192	HG02818-replacement_RNASeq_R2	HG02818-replacement_GT23-10962_ATATCTCG-ACTAAGAT_S43_L001_R2_001.fastq.gz
HG03452	female	RNASeq	ERR12944367	PRJEB75192	HG03452_RNASeq	HG03452_GT21-11704_GCAATGCA-AACGTTCC_S43_L004_R1_001.fastq.gz
HG03452	female	RNASeq	ERR12944349	PRJEB75192	HG03452_RNASeq_R2	HG03452_GT21-11704_GCAATGCA-AACGTTCC_S43_L004_R2_001.fastq.gz
HG03456	male	RNASeq	ERR12944350	PRJEB75192	HG03456_RNASeq	HG03456_GT23-06657_GATCTATC-AGCCTCAT_S18_L001_R2_001.fastq.gz
HG03456	male	RNASeq	ERR12944355	PRJEB75192	HG03456_RNASeq_R1	HG03456_GT23-06657_GATCTATC-AGCCTCAT_S18_L001_R1_001.fastq.gz
HG03520	female	RNASeq	ERR12944346	PRJEB75192	HG03520_RNASeq	HG03520_GT21-11690_TACCGAGG-AGTTCAGG_S22_L002_R2_001.fastq.gz
HG03520	female	RNASeq	ERR12944368	PRJEB75192	HG03520_RNASeq_R1	HG03520_GT21-11690_TACCGAGG-AGTTCAGG_S22_L002_R1_001.fastq.gz
HG03807	female	RNASeq	ERR12944342	PRJEB75192	HG03807_RNASeq	HG03807_GT21-11694_TCGTAGTG-CCAAGTCT_S32_L003_R1_001.fastq.gz
HG03807	female	RNASeq	ERR12944337	PRJEB75192	HG03807_RNASeq_R2	HG03807_GT21-11694_TCGTAGTG-CCAAGTCT_S32_L003_R2_001.fastq.gz
HG04036	female	RNASeq	ERR12944333	PRJEB75192	HG04036_RNASeq	HG04036_GT21-11708_GCGCTCTA-GTCGGAGC_S41_L004_R2_001.fastq.gz
HG04036	female	RNASeq	ERR12944361	PRJEB75192	HG04036_RNASeq_R1	HG04036_GT21-11708_GCGCTCTA-GTCGGAGC_S41_L004_R1_001.fastq.gz
HG04217	female	RNASeq	ERR12944360	PRJEB75192	HG04217_RNASeq	HG04217_GT21-11693_GATTCTGC-CTCTCGTC_S36_L003_R1_001.fastq.gz
HG04217	female	RNASeq	ERR12944336	PRJEB75192	HG04217_RNASeq_R2	HG04217_GT21-11693_GATTCTGC-CTCTCGTC_S36_L003_R2_001.fastq.gz
NA19129	female	RNASeq	ERR12944365	PRJEB75192	GM19129_RNASeq	GM19129_GT21-11702_GGAGCGTC-GCACGGAC_S40_L004_R2_001.fastq.gz
NA19129	female	RNASeq	ERR12944347	PRJEB75192	GM19129_RNASeq_R1	GM19129_GT21-11702_GGAGCGTC-GCACGGAC_S40_L004_R1_001.fastq.gz
NA19434	female	RNASeq	ERR12944339	PRJEB75192	NA19434_RNASeq	NA19434_GT21-11692_AGCCTCAT-TCTCTACT_S31_L003_R2_001.fastq.gz
NA19434	female	RNASeq	ERR12944363	PRJEB75192	NA19434_RNASeq_R1	NA19434_GT21-11692_AGCCTCAT-TCTCTACT_S31_L003_R1_001.fastq.gz
NA19836	female	RNASeq	ERR12944362	PRJEB75192	NA19836_RNASeq	NA19836_GT21-11695_CTACGACA-TTGGACTC_S34_L003_R1_001.fastq.gz
NA19836	female	RNASeq	ERR12944356	PRJEB75192	NA19836_RNASeq_R2	NA19836_GT21-11695_CTACGACA-TTGGACTC_S34_L003_R2_001.fastq.gz
NA20355	female	RNASeq	ERR12944335	PRJEB75192	GM20355_RNASeq	GM20355_GT21-11700_TATCGCAC-ACACTAAG_S4_L001_R2_001.fastq.gz
NA20355	female	RNASeq	ERR12944332	PRJEB75192	GM20355_RNASeq_R1	GM20355_GT21-11700_TATCGCAC-ACACTAAG_S4_L001_R1_001.fastq.gz
NA21487	female	RNASeq	ERR12944338	PRJEB75192	GM21487_RNASeq	GM21487_GT21-11707_ATATCTCG-ACTAAGAT_S37_L004_R1_001.fastq.gz
NA21487	female	RNASeq	ERR12944354	PRJEB75192	GM21487_RNASeq_R2	GM21487_GT21-11707_ATATCTCG-ACTAAGAT_S37_L004_R2_001.fastq.gz

## Sheet: 8
Supplementary Table 8. Summary of Verkko genome assembly length and contiguity statistics.
All statistics were computed for different assembly units (asm-*) and various length thresholds (>100 kbp, >500 kbp, >1 Mbp etc.)
asm-*: haplotype 1 / hap1, haplotype 2 / hap2; unassigned / unphased sequences; rDNA (identified by Verkko); contaminants (see Methods)
sample	sex	accession	asm-hap1	asm-hap1	asm-hap1	asm-hap1	asm-hap1	asm-hap1	asm-hap1	asm-hap1	asm-hap1	asm-hap1	asm-hap1	asm-hap1	asm-hap1	asm-hap1	asm-hap1	asm-hap1	asm-hap1	asm-hap1	asm-hap1	asm-hap1	asm-hap1	asm-hap1	asm-hap1	asm-hap1	asm-hap1	asm-hap1	asm-hap1	asm-hap1	asm-hap1	asm-hap1	asm-hap1	asm-hap1	asm-hap1	asm-hap1	asm-hap1	asm-hap2	asm-hap2	asm-hap2	asm-hap2	asm-hap2	asm-hap2	asm-hap2	asm-hap2	asm-hap2	asm-hap2	asm-hap2	asm-hap2
			Coverage (x-fold)	Length N50 (bp)	Length auN (bp)	Length (bp)	Sequences (n)	Coverage >100kbp (x-fold)	Length N50 >100kbp (bp)	Length auN >100kbp (bp)	Length >100kbp (bp)	Sequences >100kbp (n)	Coverage >500kbp (x-fold)	Length N50 >500kbp (bp)	Length auN >500kbp (bp)	Length >500kbp (bp)	Sequences >500kbp (n)	Coverage >1Mbp (x-fold)	Length N50 >1Mbp (bp)	Length auN >1Mbp (bp)	Length >1Mbp (bp)	Sequences >1Mbp (n)	Coverage >10Mbp (x-fold)	Length N50 >10Mbp (bp)	Length auN >10Mbp (bp)	Length >10Mbp (bp)	Sequences >10Mbp (n)	Coverage >50Mbp (x-fold)	Length N50 >50Mbp (bp)	Length auN >50Mbp (bp)	Length >50Mbp (bp)	Sequences >50Mbp (n)	Coverage >100Mbp (x-fold)	Length N50 >100Mbp (bp)	Length auN >100Mbp (bp)	Length >100Mbp (bp)	Sequences >100Mbp (n)	Coverage (x-fold)	Length N50 (bp)	Length auN (bp)	Length (bp)	Sequences (n)	Coverage >100kbp (x-fold)	Length N50 >100kbp (bp)	Length auN >100kbp (bp)	Length >100kbp (bp)	Sequences >100kbp (n)	Coverage >500kbp (x-fold)	Length N50 >500kbp (bp)
HG00096	male	GCA_964198145	1	133734599	120452682	2883326431	53	1	133734599	120464516	2883043072	45	1	133734599	120480826	2882652017	43	1	133734599	120584652	2880156537	39	0.9	133734599	122230037	2839227935	31	0.9	134836645	129058002	2647021445	23	0.6	138594913	149290071	1868174422	13	1	135373843	138401891	2969725995	77	1	135373843	138444607	2968809427	49	1	135373843
HG00171	female	GCA_964198195	1	140737330	139859013	3034998314	136	1	140737330	140046210	3030939680	61	1	140737330	140235548	3026841132	38	1	140737330	140366293	3024007296	34	1	140737330	141666838	2995266571	27	0.9	146761558	147673501	2830869112	22	0.7	158780978	166569156	2210386177	14	1	135792130	134329552	3005145731	57	1	135792130	134350743	3004671583	44	1	135792130
HG00268	female	GCA_964198365	1	146208399	144980692	3023974285	48	1	146208399	144991870	3023741062	41	1	146208399	145088721	3021717151	35	1	146208399	145088721	3021717151	35	1	146208399	145994368	3002545580	29	0.9	162178945	156597514	2738574718	21	0.7	183151373	182170455	2057649499	12	1	135181456	135733665	3012379270	72	1	135181456	135779729	3011356926	47	1	135181456
HG00358	male	GCA_964198295	1	135607687	139957044	2916001618	70	1	135607687	139994808	2915214752	48	1	135607687	140127364	2912452087	34	1	135607687	140236915	2910167552	30	1	146002768	140866031	2896850124	26	0.9	146002768	146025858	2757238298	22	0.7	172321532	171825618	1959721640	12	1	134783754	130213676	3025740620	36	1	134783754	130213676	3025740620	36	1	134783754
HG00512	male	GCA_964198245	1	134238662	126205847	2976297061	264	1	134238662	126422958	2971183834	123	1	134238662	126993263	2957807397	71	1	134238662	127303915	2950550378	60	1	134621844	131149097	2860544349	33	0.8	136673688	147848440	2431719740	20	0.5	182030093	184327923	1577082737	9	1	134441569	133318024	2997759871	119	1	134441569	133411070	2995668318	62	1	134441569
HG00513	female	GCA_964198275	1	109448454	113128242	3016187937	85	1	109448454	113151513	3015567438	63	1	109448454	113300999	3011578462	47	1	109448454	113370737	3009715712	44	1	130469768	114736303	2972437819	32	0.9	130469768	120091126	2786829448	26	0.6	139978309	142841300	1805833417	13	1	136366881	146324023	3016584982	70	1	136366881	146360221	3015838676	47	1	136366881
HG00514	female	GCA_964659605	1	145202885	150052150	3021701052	55	1	145202885	150071822	3021304841	45	1	145202885	150186546	3018990595	39	1	145202885	150347082	3015752542	34	1	145202885	151619130	2989920125	25	0.9	145202885	157283273	2847039987	21	0.7	172639443	179050153	2197198965	13	1	133914312	127691961	3019760335	75	1	133914312	127723725	3019009026	58	1	133914312
HG00731	male	GCA_964199225	1	146173010	151058330	3013787576	37	1	146173010	151072035	3013514080	30	1	146173010	151072035	3013514080	30	1	146173010	151115688	3012638490	29	1	146173010	152043944	2993751505	24	1	146173010	156836136	2869153286	21	0.8	171180058	175054144	2297131939	14	1	137762233	144325546	2947088956	51	1	137762233	144353143	2946525275	40	1	137762233
HG00732	female	GCA_964198225	1	134653171	143660727	2882599120	55	1	134653171	143686329	2882085325	39	1	134653171	143775208	2880298078	35	1	134653171	143901919	2877750478	31	1	134653171	144840514	2858582077	26	0.9	144929804	151714493	2687689906	21	0.7	172126289	173367758	2069218941	13	1	134386536	117926921	3023647997	149	1	134386536	117973400	3022456220	121	1	134386536
HG00733	female	GCA_964198175	1	135320614	128036326	3025928493	51	1	135320614	128054414	3025500931	37	1	135320614	128061160	3025341370	36	1	135320614	128061160	3025341370	36	1	135320614	128939903	3004265808	28	1	137752880	133747658	2850542218	24	0.7	146283149	156653030	1962962960	13	1	136679475	140924715	3029673247	64	1	136679475	140963120	3028847647	32	1	136679475
HG00864	female	GCA_964198535	1	131898481	117071786	3005474515	52	1	131898481	117089120	3005029325	44	1	131898481	117163465	3003116123	39	1	131898481	117219276	3001677043	37	1	131898481	117463743	2995299467	34	0.9	131898481	124760741	2759002579	25	0.7	134053413	144731309	1953506212	14	1	132669577	128666987	3000707702	45	1	132669577	128673092	3000565270	42	1	132669577
HG01114	female	GCA_964198485	1	133607674	130048019	3028802798	258	1	133607674	130329770	3022252143	123	1	133607674	131076668	3004996827	42	1	133607674	131174565	3002741050	39	1	133607674	131869319	2986607676	32	0.9	133937574	143227801	2667904052	23	0.6	152406581	172199551	1887719299	12	1	135125707	128382719	3020382247	64	1	135125707	128411795	3019698160	41	1	135125707
HG01352	female	GCA_964198335	1	142592769	132641377	3038188433	132	1	142592769	132756630	3035549630	72	1	142592769	133025715	3029397716	42	1	142592769	133240154	3024498987	34	1	142592769	133791432	3011783383	29	0.9	142592769	140811876	2805642401	23	0.7	155324838	160729606	2126365792	14	1	136151478	141400054	3007493443	47	1	136151478	141417543	3007121374	36	1	136151478
HG01457	male	GCA_964198385	1	137866935	141541508	3014941859	47	1	137866935	141553925	3014677270	42	1	137866935	141628231	3013092662	35	1	137866935	141674227	3012107588	34	1	137866935	142736250	2988858078	28	0.9	137866935	150656650	2777944928	22	0.6	174762533	182401762	1880545420	11	1	133362811	131251813	2915968594	53	1	133362811	131283265	2915269663	39	1	133362811
HG01505	male	GCA_964198475	1	134101868	117515778	2923832210	124	1	134101868	117566844	2922561666	93	1	134101868	117992885	2911984955	46	1	134101868	118072010	2910022044	43	1	134101868	119880944	2864008914	30	0.9	135492098	125528750	2686509463	24	0.7	135976832	143909064	1951464166	14	1	125504060	121880993	3022439749	78	1	125504060	121926790	3021303972	52	1	125504060
HG01573	female	GCA_964199705	1	136589329	123202177	3011509228	79	1	136589329	123244882	3010465331	50	1	136589329	123356784	3007728156	38	1	136589329	123475065	3004833358	33	1	136589329	123947620	2992738484	30	0.9	137606295	130234793	2792187120	24	0.7	144389803	149158299	2035023113	14	1	136571735	135122642	3021829616	80	1	136571735	135192123	3020275937	48	1	136571735
HG01596	male	GCA_964198985	1	134755268	137746266	2953729979	79	1	134755268	137783859	2952923825	54	1	134755268	137851269	2951478107	44	1	134755268	137911147	2950190471	42	1	135871114	139825403	2908309458	30	0.9	135871114	147654825	2712919728	22	0.6	161042595	174708917	1948380840	12	1	133398079	122385503	2985308689	66	1	133398079	122425974	2984321382	38	1	133398079
HG01890	male	GCA_964199185	1	145994890	150301019	3010670561	52	1	145994890	150318790	3010314576	38	1	145994890	150393218	3008822561	30	1	145994890	150418945	3008306171	29	1	145994890	151093309	2994605775	24	1	145994890	154281557	2908798411	22	0.8	170835646	174406574	2282486992	14	1	155394346	148820178	2954848574	77	1	155394346	148871413	2953831357	45	1	155394346
HG02011	male	GCA_964198695	1	137566759	140492274	2965918647	61	1	137566759	140529163	2965139761	42	1	137566759	140606985	2963493396	38	1	137566759	140665348	2962258222	36	1	137566759	142078207	2931961337	27	0.9	141929999	153588327	2633889546	19	0.8	161316281	163555875	2314381745	15	1	145343194	145333443	3005996725	82	1	145343194	145418848	3004230506	48	1	145343194
HG02018	female	GCA_964199715	1	136673151	136930877	3027577430	78	1	136673151	136994798	3026164258	43	1	136673151	137022210	3025558181	39	1	136673151	137114484	3023511880	36	1	136673151	138406449	2994215026	27	1	136673151	142999016	2865777513	23	0.7	146346089	163468700	2161991111	14	1	135348401	136689154	3006583842	57	1	135348401	136711493	3006092359	44	1	135348401
HG02059	female	GCA_964198395	1	146923252	143028025	3017548671	113	1	146923252	143123094	3015543567	57	1	146923252	143223791	3013421004	43	1	146923252	143367800	3010377589	39	1	146923252	144118118	2994461508	31	0.9	161573154	158626265	2645346589	19	0.8	173713597	172076739	2274838496	14	1	152425962	150279195	3000021700	46	1	152425962	150289065	2999824654	37	1	152425962
HG02106	female	GCA_964198455	1	135415833	133074372	3007100758	65	1	135415833	133092115	3006699759	51	1	135415833	133118739	3006097203	48	1	135415833	133181584	3004670592	46	1	136922832	135016119	2962432662	34	0.8	161419913	160164497	2336598732	17	0.6	183177656	180433864	1867331212	11	1	134516900	125487191	2999825424	60	1	134516900	125505163	2999395732	46	1	134516900
HG02282	female	GCA_964198375	1	107590042	118522403	3037758882	98	1	107590042	118576749	3036366103	55	1	107590042	118669029	3033998839	45	1	123049660	118773737	3031307835	41	1	123049660	119596854	3009926835	33	0.9	130401027	130482203	2660983369	23	0.7	134169555	143146337	2138888606	16	1	125692346	124117385	3041776480	121	1	125692346	124188438	3040035436	72	1	125692346
HG02492	male	GCA_964199175	1	135396680	139415906	2934705001	99	1	135396680	139486317	2933223145	44	1	135396680	139573095	2931395903	36	1	135396680	139601926	2930787869	35	1	145934996	140944819	2902078594	26	0.9	145934996	146297122	2757090951	22	0.7	175091847	172361732	1967417540	12	1	133419530	132534337	3010998320	110	1	133419530	132596456	3009587338	55	1	133419530
HG02554	male	GCA_964198285	1	134946215	122323054	3056810028	106	1	134946215	122397435	3054951605	57	1	134946215	122503014	3052311484	47	1	134946215	122581066	3050357134	44	1	134946215	123688172	3022396893	33	0.9	135219802	131020799	2810579898	24	0.7	150762382	150279910	2030123271	14	1	107135070	108165689	2937525282	152	1	107135070	108241738	2935460415	97	1	107135070
HG02587	female	GCA_964198215	1	139299482	135993789	3017598873	44	1	139299482	136009608	3017247720	38	1	139299482	136046467	3016428601	35	1	139299482	136046467	3016428601	35	1	139299482	136844084	2998511714	27	0.9	145641818	143603287	2801983788	22	0.7	154383121	161902643	2141263169	14	1	136083123	132096871	3008624497	61	1	136083123	132125582	3007970413	48	1	136083123
HG02666	male	GCA_964198415	1	139545746	147897335	3031840317	65	1	139545746	147941090	3030943266	41	1	139545746	148042877	3028856490	29	1	139545746	148042877	3028856490	29	1	139545746	149066841	3007291888	24	1	147726932	152146245	2923159688	22	0.8	161197806	171903189	2255263829	14	1	137190139	143262722	2928769638	38	1	137190139	143278498	2928447027	32	1	137190139
HG02769	female	GCA_964198445	1	103543622	109357993	3047198491	178	1	103543622	109474253	3043960955	89	1	103543622	109726729	3036939545	58	1	103543622	109981612	3029853584	48	1	103543622	111291273	2992364053	38	0.9	106340129	123794732	2556886011	24	0.5	135192385	149015682	1637222549	12	1	134418817	133438781	3026841481	174	1	134418817	133581355	3023609709	79	1	134418817
HG02818	female	GCA_964198435	1	96622806	111398044	3008217087	109	1	96622806	111434191	3007240983	71	1	96622806	111513810	3005088102	62	1	96622806	111741209	2998933607	53	1	99677035	113932076	2938710694	37	0.9	103283353	123528314	2640265574	25	0.5	153059339	162012826	1382112943	9	1	104520653	115318996	3026433664	129	1	104520653	115402337	3024247175	65	1	104520653
HG02953	male	GCA_964198555	1	134282667	127751044	2926413784	119	1	134282667	127822952	2924766822	72	1	134282667	127992974	2920874838	50	1	134282667	128162514	2916986637	45	1	134282667	129814512	2878917081	29	0.9	134565683	140094729	2584342491	21	0.6	141247048	159220925	1942795428	13	1	109062915	112711227	3035538689	55	1	109062915	112722656	3035230823	43	1	109062915
HG03009	male	GCA_964199195	1	143732596	151355664	2927528202	54	1	143732596	151385126	2926958243	42	1	143732596	151443378	2925830921	36	1	143732596	151471942	2925277153	35	1	143732596	153205086	2891171220	24	0.9	146252394	158844154	2756716491	20	0.7	161379633	178575426	2177712465	13	1	149276996	150127507	2983731641	38	1	149276996	150147790	2983328406	31	1	149276996
HG03065	male	GCA_964199075	1	134540910	137582814	2947790523	45	1	134540910	137584034	2947764368	44	1	134540910	137640261	2946557217	40	1	134540910	137694971	2945381351	38	1	134540910	139836784	2898496384	26	0.9	138516756	146692434	2711667634	21	0.7	161860225	163292440	2143061379	14	1	139427926	146747388	3027857946	123	1	139427926	146880952	3025103455	66	1	139427926
HG03248	male	GCA_964198205	1	131684344	114299520	2940428896	113	1	131684344	114358072	2938922676	78	1	131684344	114524219	2934648239	61	1	131684344	114737630	2929155637	53	1	131684344	117088355	2868394540	31	0.8	133198302	127366133	2529183567	22	0.6	134476200	145085518	1827000128	13	1	135822003	123871763	3018951981	61	1	135822003	123884771	3018634889	51	1	135822003
HG03371	male	GCA_964198665	1	146394654	151896109	2940808073	54	1	146394654	151919896	2940347461	42	1	146394654	151972880	2939320326	38	1	146394654	152178576	2935329427	32	1	146394654	153407246	2911272604	24	0.9	159666797	159768647	2756294832	20	0.7	173428514	179631193	2198616267	13	1	155013754	151425616	3003784343	31	1	155013754	151425616	3003784343	31	1	155013754
HG03452	female	GCA_964198525	1	135384376	140895355	3039583947	101	1	135384376	140968017	3038016621	56	1	135384376	141068278	3035852158	49	1	135384376	141238518	3032173287	44	1	135384376	143560880	2981480680	27	0.9	139314007	149246136	2832138918	22	0.7	160739148	172349974	2085458209	13	1	121296586	116103557	3024842420	187	1	121296586	116261403	3020733765	88	1	121296586
HG03456	male	GCA_964199085	1	142476531	142844581	2955317529	116	1	142476531	142937093	2953404277	47	1	142476531	143124295	2949532885	33	1	142476531	143195068	2948067438	31	1	142476531	144309768	2924697956	24	0.9	146521223	147371525	2838905849	22	0.7	161357440	166059090	2204088050	14	1	153953539	151408524	3012594102	205	1	153953539	151692637	3006949324	91	1	153953539
HG03520	female	GCA_964198265	1	107538364	116421981	3011266533	118	1	107538364	116493561	3009415673	51	1	107538364	116540029	3008213066	45	1	107538364	116582706	3007106608	43	1	107538364	117494386	2982676582	36	0.8	132643426	132407695	2506899685	22	0.5	142248423	159555933	1645041250	11	1	132474249	121161075	3014683336	97	1	132474249	121209917	3013468233	51	1	132474249
HG03683	female	GCA_964198465	1	133350545	131099712	2953083528	43	1	133350545	131109390	2952865430	40	1	133350545	131164209	2951627997	36	1	133350545	131250927	2949667962	33	1	133350545	131829449	2936418152	28	0.9	134024508	138533157	2730117867	23	0.6	153734383	168795300	1751343366	11	1	154166241	148979701	2953761569	75	1	154166241	149029582	2952772562	52	1	154166241
HG03732	male	GCA_964198755	1	137452214	137041348	2961238736	51	1	137452214	137058053	2960877655	43	1	137452214	137134290	2959228506	36	1	137452214	137234690	2957051526	33	1	137452214	138051761	2939129438	27	0.9	141953785	143752589	2773475975	23	0.7	151643981	164025584	2162528730	14	1	146269848	149331744	3015154524	89	1	146269848	149417403	3013425305	52	1	146269848
HG03807	female	GCA_964198355	1	135699884	143282231	3013336847	73	1	135699884	143337392	3012176829	42	1	135699884	143365489	3011585606	39	1	135699884	143462555	3009538043	36	1	135903178	144594134	2985478978	27	0.9	135903178	150780271	2823844584	22	0.7	171738033	174523052	2108066819	13	1	135340106	133341964	3013725582	68	1	135340106	133376820	3012937690	50	1	135340106
HG04036	female	GCA_964198255	1	134053046	137436230	2998066761	76	1	134053046	137466695	2997402141	57	1	134053046	137610083	2994273812	40	1	134053046	137727692	2991704323	36	1	134053046	138444760	2975898873	29	0.9	136329182	147339537	2729567240	22	0.7	145858280	170364714	2051218896	13	1	145955119	146996150	2991787612	53	1	145955119	147012030	2991464349	44	1	145955119
HG04217	female	GCA_964198165	1	147183591	145724134	3007063833	53	1	147183591	145747335	3006584984	40	1	147183591	145784797	3005811084	36	1	147183591	145881189	3003815095	33	1	149034869	146683107	2987070308	26	0.9	149034869	153476674	2808237851	21	0.7	161702916	174701683	2156729278	13	1	146808645	147102007	3023083380	89	1	146808645	147157920	3021934411	58	1	146808645
NA12329	female	GCA_964199695	1	147051977	149400934	3026697379	72	1	147051977	149434356	3026020125	60	1	147051977	149639994	3021856042	37	1	147051977	149864684	3017304857	30	1	147051977	151230947	2988722197	25	0.9	147051977	157189927	2835491630	21	0.7	171941288	179114457	2194582728	13	1	145762701	151584808	3021271735	42	1	145762701	151595008	3021068389	37	1	145762701
NA18534	male	GCA_964199205	1	146360782	148822846	2954949222	70	1	146360782	148865976	2954092766	50	1	146360782	148945565	2952510215	45	1	146360782	149140062	2948639219	40	1	146360782	151317119	2905240133	26	0.9	161614711	158735591	2729289185	20	0.7	172008151	178443562	2187471997	13	1	154529135	150017259	2995461141	112	1	154529135	150150040	2992811183	53	1	154529135
NA18939	female	GCA_964198515	0.9	132870366	118876245	2786294807	107	0.9	132870366	118973866	2784007486	54	0.9	132870366	119149703	2779889788	35	0.9	132870366	119176831	2779253614	34	0.9	132870366	119974611	2760153645	28	0.8	136003081	127887437	2502719287	22	0.6	137790464	149480468	1722098312	12	1	133140985	127912891	2990770711	81	1	133140985	127926907	2990442880	74	1	133140985
NA18989	male	GCA_964198155	1	135576480	138592872	2935634837	128	1	135576480	138739038	2932540919	54	1	135576480	138907334	2928981972	36	1	135576480	138959526	2927877464	34	1	135576480	139934390	2906947526	27	0.9	137277126	147775558	2701489047	21	0.7	161155779	167815713	2077530503	13	1	137631789	139290117	3004316511	82	1	137631789	139352829	3002964024	41	1	137631789
NA19036	female	GCA_964198315	1	134461585	128496759	3041930150	57	1	134461585	128513265	3041539261	49	1	134461585	128560783	3040413622	42	1	134461585	128560783	3040413622	42	1	134461585	129799597	3010636719	31	0.9	135202191	141356419	2676313138	21	0.7	147413604	157133734	2091162543	14	1	153764006	155532904	3011800255	70	1	153764006	155593402	3010628705	47	1	153764006
NA19129	female	GCA_964198185	1	135541088	142188277	3024784560	63	1	135541088	142208963	3024344477	47	1	135541088	142279262	3022847447	40	1	135541088	142387055	3020546492	37	1	135541088	144438434	2975788457	27	1	135664764	148308805	2874741790	23	0.7	153757492	169711736	2196054512	14	1	145947918	146628746	3012198273	43	1	145947918	146642469	3011916281	36	1	145947918
NA19238	female	GCA_964198565	1	135826914	138798343	3035935805	94	1	135826914	138872953	3034304199	47	1	135826914	138968773	3032208841	35	1	135826914	139025359	3030969141	33	1	135826914	139629503	3017615715	27	1	135826914	143781875	2902594634	23	0.8	146328730	161127025	2280516839	15	1	145973514	151601499	3023070424	89	1	145973514	151676293	3021579253	44	1	145973514
NA19239	male	GCA_964198345	1	137806277	137756582	2990792692	55	1	137806277	137767810	2990548880	46	1	137806277	137805113	2989737579	42	1	137806277	137878855	2988128749	40	1	137806277	139856512	2944581572	29	0.9	140424518	148308583	2731619341	21	0.7	160303624	168544812	2096099533	13	1	138195728	139053921	3012812307	63	1	138195728	139105830	3011687552	40	1	138195728
NA19240	female	GCA_964199255	1	134879887	135172031	2975688928	76	1	134879887	135199433	2975085646	56	1	134879887	135399564	2970679949	36	1	134879887	135426693	2970082229	35	1	134879887	136827708	2938543965	26	0.9	134879887	141931245	2793851328	22	0.7	138602007	157102354	2218267828	15	1	153988297	147939422	3025562967	63	1	153988297	147961386	3025113680	52	1	153988297
NA19317	male	GCA_964198425	1	146928310	148491751	2933296417	55	1	146928310	148511832	2932899671	41	1	146928310	148614869	2930861963	33	1	146928310	148614869	2930861963	33	1	146928310	150151478	2899868657	25	0.9	160518332	157925882	2708915980	20	0.7	172551625	177494515	2166613023	13	1	147849691	146163874	3023130581	33	1	147849691	146168128	3023042573	30	1	147849691
NA19331	male	GCA_964198405	1	103278421	113000642	2908240401	121	1	103278421	113074198	2906347681	73	1	103278421	113177580	2903686999	60	1	103278421	113503319	2895300548	48	0.9	103278421	115249392	2849528661	35	0.8	133645442	126554610	2497787509	23	0.5	152736783	157741228	1520124284	10	1	133868608	128683959	3019197717	71	1	133868608	128716138	3018442691	47	1	133868608
NA19347	male	GCA_964199245	1	134978426	128239415	2922220304	65	1	134978426	128271866	2921480702	48	1	134978426	128339349	2919941322	41	1	134978426	128339349	2919941322	41	1	134978426	130317901	2873954364	28	0.9	134978426	136576940	2698262350	22	0.6	147993381	159518171	1867732220	12	1	155109183	153264331	3028854550	45	1	155109183	153294105	3028265974	36	1	155109183
NA19384	male	GCA_964198495	1	140534053	145543292	2939854659	104	1	140534053	145622528	2938254441	57	1	140534053	145742455	2935832033	47	1	140534053	145983599	2930957886	40	1	140534053	148601791	2877593497	26	0.9	140534053	154454156	2738309734	21	0.7	160151754	175794834	2142383834	13	1	140056662	148258017	3015473499	105	1	140056662	148388572	3012819345	49	1	140056662
NA19434	female	GCA_964198505	1	107748930	116378288	2994627897	102	1	107748930	116413491	2993721956	79	1	107748930	116687855	2986662930	52	1	107748930	116727690	2985639211	50	1	107748930	118407431	2941790932	35	0.9	113532034	130364205	2564955182	23	0.5	145104048	159066716	1624088543	11	1	130955708	124853888	2996666896	73	1	130955708	124866597	2996361782	64	1	130955708
NA19650	male	GCA_964198715	1	135197658	132010220	2963282450	65	1	135197658	132042470	2962558373	48	1	135197658	132113918	2960952738	42	1	135197658	132165893	2959783082	40	1	135197658	133059333	2939517041	31	0.9	139142131	147138890	2553510116	20	0.7	153775303	165028612	2021434181	13	1	138216650	139808357	2962027802	39	1	138216650	139819838	2961784480	34	1	138216650
NA19705	male	GCA_964198645	1	146205647	145051999	2977802835	70	1	146205647	145090289	2977016729	49	1	146205647	145216140	2974431643	38	1	146205647	145242033	2973899438	37	1	146205647	146808947	2941263790	28	0.9	146280314	154921647	2746379267	21	0.7	183270847	180644880	2041143367	12	1	154114928	153231038	2995618960	37	1	154114928	153237611	2995490434	31	1	154114928
NA19836	female	GCA_964198575	1	135159888	128886797	3009584747	104	1	135159888	128944606	3008234938	69	1	135159888	129109002	3004396765	51	1	135159888	129286887	3000240350	45	1	135159888	131893612	2938271398	32	0.9	135458403	142311329	2663418589	22	0.6	162874657	171090156	1784632099	11	1	131390575	125986003	3026930450	74	1	131390575	125999340	3026609975	62	1	131390575
NA19983	female	GCA_964198305	1	134070787	137223606	3028305885	65	1	134070787	137249032	3027744687	48	1	134070787	137299342	3026633389	42	1	134070787	137367448	3025124355	40	1	134070787	138621383	2996871422	30	0.9	145520169	144549622	2842808858	24	0.7	161229191	175142010	1951590123	12	1	154390956	149344855	3023510844	65	1	154390956	149382586	3022746900	45	1	154390956
NA20355	female	GCA_964198325	1	135831886	139534678	3058932172	105	1	135831886	139617259	3057122229	51	1	135831886	139710466	3055078738	42	1	135831886	139770328	3053764042	40	1	135831886	141581713	3013132860	30	0.9	138560027	150385832	2784641539	22	0.7	151564634	173510028	2095680158	13	1	138003900	143388894	3024620798	63	1	138003900	143429701	3023759976	41	1	138003900
NA20509	male	GCA_964199215	1	135259439	138789726	2924830613	71	1	135259439	138827079	2924043395	44	1	135259439	138897787	2922551744	38	1	135259439	138968224	2921061757	36	1	135259439	140344479	2891657342	27	0.9	144757666	152049677	2585129455	19	0.7	160633001	167838578	2085866242	13	1	134237412	133297647	3008023307	68	1	134237412	133327776	3007343361	45	1	134237412
NA20847	female	GCA_964199235	1	102904928	113931144	3006532389	100	1	102904928	113980760	3005222995	71	1	102904928	114161289	3000456807	53	1	102904928	114397351	2994225568	44	1	107090422	115719195	2958677037	33	0.9	107090422	121266301	2760494929	27	0.5	137320173	154267854	1583367505	11	1	132512428	123872443	3023531340	75	1	132512428	123900742	3022840478	60	1	132512428
NA21487	female	GCA_964198235	1	115066146	119602324	3032470844	134	1	115066146	119687966	3030299856	86	1	115066146	120031503	3021607869	47	1	115066146	120203778	3017254118	40	1	115066146	121057350	2995099700	33	0.9	133026586	128830145	2739411722	25	0.6	136854325	153861487	1861800453	13	1	133421945	126038975	3029506565	65	1	133421945	126061076	3028975152	55	1	133421945
NA24385	male	GCA_964199165	1	146740339	147026881	3004271467	64	1	146740339	147071523	3003359313	36	1	146740339	147131200	3002139337	30	1	146740339	147131200	3002139337	30	1	146740339	147682182	2990713460	26	1	146740339	152415783	2868773258	22	0.8	160112055	172098486	2264542141	14	1	135430114	141625285	2959279284	63	1	135430114	141657540	2958605137	52	1	135430114
[truncated: 135 more columns]

## Sheet: 9
Supplementary Table 9. Summary of Verkko and hifiasm genome assembly QV estimates.
QV estimates were computed with Merqury (k-mer based) or by counting sequence variants in read-to-assembly alignments (DeepVariant, Methods).
QV estimates were artificially capped at 99 for sequences without any detected errors in the respective method
The sequence name "phased" indicates the aggregated QV estimate for haplotypes 1 and 2 (depicted for Verkko in Fig. 1e)
TABLE AVAILABLE AS ONLINE RESOURCE
The table listing the detailed QV estimates was made available as an online resource because of its size (>35k rows)
to comply with data limits of the submission system.
Please find that table on the IGSR in the HGSVC3 release folder:
Verkko v1 (reports statistics for partially corrupted HG00514 assembly)
ftp://ftp.1000genomes.ebi.ac.uk/vol1/ftp/data_collections/HGSVC3/release/Assembly_Info/v1.0/supp-table_verkko_qv-estimates-detail.2024v1.0.tsv
Verkko v2 (reports statistics for corrected HG00514 assembly)
ftp://ftp.1000genomes.ebi.ac.uk/vol1/ftp/data_collections/HGSVC3/release/Assembly_Info/v2.0/supp-table_verkko_qv-estimates-detail.2024v2.0.tsv
hifiasm
ftp://ftp.1000genomes.ebi.ac.uk/vol1/ftp/data_collections/HGSVC3/release/Assembly_Info/v2.0/supp-table_hifiasm_qv-estimates-detail.2024v2.0.tsv

[truncated: 52 more sheets: 10, 11, 12, 13, 14, 15, 16, 17, 18, 19, 20, 21, 37, 22, 23, 24, 25, 26, 27, 28 …]
